# Supplementary material for: Gene regulation by long purine tracks in brain related diseases
Source: Data Brief. 2015 Sep 4;5:218–25. doi: 10.1016/j.dib.2015.08.024 (PMC4589756; doi:10.1016/j.dib.2015.08.024)
Supplement: Supplementary file 1 — Supplementary material [file mmc1.zip › 5513a846707e4_MR.gff]

##gff-version 3
ALK	ABCC	Mirror_Repeat	1	55	.	+	.	ID=ALK_1_55_MR;spacer=9;repeat=23;perms=1;minloop=55;composition=16A/0C/7G/0T;sequence=gaagaagaagaaaagaagaagaagaagaagaaaagaagaagaaaagaagaagaag;subset=0
ALK	ABCC	Mirror_Repeat	13	63	.	+	.	ID=ALK_13_63_MR;spacer=1;repeat=25;perms=1;minloop=63;composition=18A/0C/7G/0T;sequence=aagaagaagaagaagaagaaaagaagaagaaaagaagaagaagaagaagaa;subset=1
ALK	ABCC	Mirror_Repeat	44	99	.	+	.	ID=ALK_44_99_MR;spacer=0;repeat=28;perms=1;minloop=99;composition=19A/0C/9G/0T;sequence=aagaagaagaagaagaagaagaagaagaagaagaagaagaagaagaagaagaagaa;subset=1
ALK	ABCC	Mirror_Repeat	46	100	.	+	.	ID=ALK_46_100_MR;spacer=1;repeat=27;perms=1;minloop=100;composition=18A/0C/9G/0T;sequence=gaagaagaagaagaagaagaagaagaagaagaagaagaagaagaagaagaagaag;subset=1
ALK	ABCC	Mirror_Repeat	117	197	.	+	.	ID=ALK_117_197_MR;spacer=26;repeat=17;perms=8;minloop=176;composition=6A/0C/11G/0T;sequence=aggaggaggaggaggagaaggagaagaggaaggggaggaaggggaggaggaggaggaggaggaggaggaggaggaggagga;subset=0
ALK	ABCC	Mirror_Repeat	119	198	.	+	.	ID=ALK_119_198_MR;spacer=50;repeat=15;perms=1;minloop=198;composition=5A/0C/10G/0T;sequence=gaggaggaggaggagaaggagaagaggaaggggaggaaggggaggaggaggaggaggaggaggaggaggaggaggaggag;subset=0
ALK	ABCC	Mirror_Repeat	207	249	.	+	.	ID=ALK_207_249_MR;spacer=1;repeat=21;perms=1;minloop=249;composition=10A/0C/11G/0T;sequence=gaagaaggggaagaaggggaagaaggggaagaaggggaagaag;subset=1
ALK	ABCC	Mirror_Repeat	215	250	.	+	.	ID=ALK_215_250_MR;spacer=0;repeat=18;perms=1;minloop=250;composition=8A/0C/10G/0T;sequence=ggaagaaggggaagaaggggaagaaggggaagaagg;subset=1
ALK	ABCC	Mirror_Repeat	263	292	.	+	.	ID=ALK_263_292_MR;spacer=0;repeat=15;perms=1;minloop=292;composition=5A/0C/10G/0T;sequence=ggaaggggaaggggaaggggaaggggaagg;subset=1
ALK	ABCC	Mirror_Repeat	264	297	.	+	.	ID=ALK_264_297_MR;spacer=0;repeat=17;perms=1;minloop=297;composition=6A/0C/11G/0T;sequence=gaaggggaaggggaaggggaaggggaaggggaag;subset=1
ALK	ABCC	Mirror_Repeat	348	408	.	+	.	ID=ALK_348_408_MR;spacer=1;repeat=30;perms=1;minloop=408;composition=20A/0C/10G/0T;sequence=gaagaagaagaagaagaagaagaagaagaagaagaagaagaagaagaagaagaagaagaag;subset=1
ALK	ABCC	Mirror_Repeat	349	410	.	+	.	ID=ALK_349_410_MR;spacer=0;repeat=31;perms=1;minloop=410;composition=21A/0C/10G/0T;sequence=aagaagaagaagaagaagaagaagaagaagaagaagaagaagaagaagaagaagaagaagaa;subset=1
##gff-version 3
APBB2	ABCC	Mirror_Repeat	6	40	.	+	.	ID=APBB2_6_40_MR;spacer=11;repeat=12;perms=1;minloop=40;composition=9A/0C/3G/0T;sequence=aaaggaaagaaagaaaagaaagaaaagaaaggaaa;subset=0
APBB2	ABCC	Mirror_Repeat	37	97	.	+	.	ID=APBB2_37_97_MR;spacer=1;repeat=30;perms=1;minloop=97;composition=22A/0C/8G/0T;sequence=gaaagaaagaaagaaagaaagaaagaaagaaagaaagaaagaaagaaagaaagaaagaaag;subset=1
APBB2	ABCC	Mirror_Repeat	39	99	.	+	.	ID=APBB2_39_99_MR;spacer=1;repeat=30;perms=1;minloop=99;composition=23A/0C/7G/0T;sequence=aagaaagaaagaaagaaagaaagaaagaaagaaagaaagaaagaaagaaagaaagaaagaa;subset=1
APBB2	ABCC	Mirror_Repeat	87	148	.	+	.	ID=APBB2_87_148_MR;spacer=42;repeat=10;perms=1;minloop=148;composition=8A/0C/2G/0T;sequence=aagaaagaaagaaggaaggaaggaaggaaggaaggaaagaaagaaagaaagaaaagaaagaa;subset=0
APBB2	ABCC	Mirror_Repeat	78	140	.	+	.	ID=APBB2_78_140_MR;spacer=23;repeat=20;perms=1;minloop=140;composition=15A/0C/5G/0T;sequence=aaagaaagaaagaaagaaagaaggaaggaaggaaggaaggaaggaaagaaagaaagaaagaaa;subset=0
APBB2	ABCC	Mirror_Repeat	146	205	.	+	.	ID=APBB2_146_205_MR;spacer=0;repeat=30;perms=1;minloop=205;composition=15A/0C/15G/0T;sequence=gaaggaaggaaggaaggaaggaaggaaggaaggaaggaaggaaggaaggaaggaaggaag;subset=1
APBB2	ABCC	Mirror_Repeat	147	208	.	+	.	ID=APBB2_147_208_MR;spacer=0;repeat=31;perms=1;minloop=208;composition=16A/0C/15G/0T;sequence=aaggaaggaaggaaggaaggaaggaaggaaggaaggaaggaaggaaggaaggaaggaaggaa;subset=1
APBB2	ABCC	Mirror_Repeat	216	268	.	+	.	ID=APBB2_216_268_MR;spacer=1;repeat=26;perms=1;minloop=268;composition=19A/0C/7G/0T;sequence=gaaagaaagaaagaaagaaagaaagaaagaaagaaagaaagaaagaaagaaag;subset=1
APBB2	ABCC	Mirror_Repeat	218	270	.	+	.	ID=APBB2_218_270_MR;spacer=1;repeat=26;perms=1;minloop=270;composition=20A/0C/6G/0T;sequence=aagaaagaaagaaagaaagaaagaaagaaagaaagaaagaaagaaagaaagaa;subset=1
##gff-version 3
ARPP21	ABCC	Mirror_Repeat	2	191	.	+	.	ID=ARPP21_2_191_MR;spacer=59;repeat=49;perms=12;minloop=158;composition=33A/0C/16G/0T;sequence=aagaagaagaagaagaagaagaagaagaagaagaagaagaagaagaagaggaagaggaagaggaagaggaaggaggaggaggaggaggaggagaaggagaagaagaaaagaagaagaagaagaagaagaagaagaagaagaagaagaagaagaagaagaagaagaagaagaagaagaagaagaagaagaa;subset=0
ARPP21	ABCC	Mirror_Repeat	4	192	.	+	.	ID=ARPP21_4_192_MR;spacer=95;repeat=47;perms=1;minloop=192;composition=31A/0C/16G/0T;sequence=gaagaagaagaagaagaagaagaagaagaagaagaagaagaagaagaggaagaggaagaggaagaggaaggaggaggaggaggaggaggagaaggagaagaagaaaagaagaagaagaagaagaagaagaagaagaagaagaagaagaagaagaagaagaagaagaagaagaagaagaagaagaagaag;subset=0
ARPP21	ABCC	Mirror_Repeat	166	206	.	+	.	ID=ARPP21_166_206_MR;spacer=15;repeat=13;perms=5;minloop=178;composition=9A/0C/4G/0T;sequence=aagaagaagaagaagaagaagaagaaggagaagaagaagaa;subset=0
##gff-version 3
ATRX	ABCC	Mirror_Repeat	29	89	.	+	.	ID=ATRX_29_89_MR;spacer=1;repeat=30;perms=1;minloop=89;composition=11A/0C/19G/0T;sequence=agggagagagggagagagggagagagggagagagggagagagggagagagggagagaggga;subset=1
ATRX	ABCC	Mirror_Repeat	34	92	.	+	.	ID=ATRX_34_92_MR;spacer=1;repeat=29;perms=1;minloop=92;composition=11A/0C/18G/0T;sequence=gagagggagagagggagagagggagagagggagagagggagagagggagagagggagag;subset=1
ATRX	ABCC	Mirror_Repeat	78	206	.	+	.	ID=ATRX_78_206_MR;spacer=23;repeat=20;perms=4;minloop=140;composition=7A/0C/13G/0T;sequence=gggagagagggagagggagagaggggaagagggagagaggggaagagggagagggagagaggggaagagggagagggagagaggggaagagggagagggagagaggggaagagggagagggagagaggg;subset=0
##gff-version 3
CACNA1A	ABCC	Mirror_Repeat	1	29	.	+	.	ID=CACNA1A_1_29_MR;spacer=3;repeat=13;perms=1;minloop=29;composition=11A/0C/2G/0T;sequence=aaaagaaaagaaaggaaaagaaaagaaaa;subset=1
CACNA1A	ABCC	Mirror_Repeat	3	32	.	+	.	ID=CACNA1A_3_32_MR;spacer=8;repeat=11;perms=1;minloop=32;composition=9A/0C/2G/0T;sequence=aagaaaagaaaggaaaagaaaagaaaagaa;subset=0
CACNA1A	ABCC	Mirror_Repeat	53	87	.	+	.	ID=CACNA1A_53_87_MR;spacer=1;repeat=17;perms=1;minloop=87;composition=11A/0C/6G/0T;sequence=aaggaaagaaagagagagagagagaaagaaaggaa;subset=1
CACNA1A	ABCC	Mirror_Repeat	85	125	.	+	.	ID=CACNA1A_85_125_MR;spacer=1;repeat=20;perms=1;minloop=125;composition=15A/0C/5G/0T;sequence=gaaagaaagaaagaaagaaagaaagaaagaaagaaagaaag;subset=1
CACNA1A	ABCC	Mirror_Repeat	88	126	.	+	.	ID=CACNA1A_88_126_MR;spacer=1;repeat=19;perms=1;minloop=126;composition=14A/0C/5G/0T;sequence=agaaagaaagaaagaaagaaagaaagaaagaaagaaaga;subset=1
CACNA1A	ABCC	Mirror_Repeat	98	143	.	+	.	ID=CACNA1A_98_143_MR;spacer=16;repeat=15;perms=4;minloop=110;composition=12A/0C/3G/0T;sequence=aaagaaagaaagaaagaaagaaagaaagagaaaagaaagaaagaaa;subset=0
CACNA1A	ABCC	Mirror_Repeat	126	146	.	+	.	ID=CACNA1A_126_146_MR;spacer=1;repeat=10;perms=1;minloop=146;composition=8A/0C/2G/0T;sequence=agaaaagaaagaaagaaaaga;subset=1
CACNA1A	ABCC	Mirror_Repeat	158	209	.	+	.	ID=CACNA1A_158_209_MR;spacer=24;repeat=14;perms=1;minloop=209;composition=8A/0C/6G/0T;sequence=aggaaggaaggaaaggaaagaaaggaaagagaaaggaaaaaggaaggaagga;subset=0
CACNA1A	ABCC	Mirror_Repeat	160	224	.	+	.	ID=CACNA1A_160_224_MR;spacer=39;repeat=13;perms=1;minloop=224;composition=7A/0C/6G/0T;sequence=gaaggaaggaaaggaaagaaaggaaagagaaaggaaaaaggaaggaaggaaagaaaggaaggaag;subset=0
CACNA1A	ABCC	Mirror_Repeat	161	267	.	+	.	ID=CACNA1A_161_267_MR;spacer=71;repeat=18;perms=1;minloop=267;composition=11A/0C/7G/0T;sequence=aaggaaggaaaggaaagaaaggaaagagaaaggaaaaaggaaggaaggaaagaaaggaaggaagaagggagggagggaaggagggaaagagaaaggaaaggaaggaa;subset=0
CACNA1A	ABCC	Mirror_Repeat	196	284	.	+	.	ID=CACNA1A_196_284_MR;spacer=61;repeat=14;perms=1;minloop=284;composition=8A/0C/6G/0T;sequence=aaaggaaggaaggaaagaaaggaaggaagaagggagggagggaaggagggaaagagaaaggaaaggaaggaaaggaggaaggaaggaaa;subset=0
CACNA1A	ABCC	Mirror_Repeat	212	285	.	+	.	ID=CACNA1A_212_285_MR;spacer=48;repeat=13;perms=1;minloop=285;composition=7A/0C/6G/0T;sequence=gaaaggaaggaagaagggagggagggaaggagggaaagagaaaggaaaggaaggaaaggaggaaggaaggaaag;subset=0
CACNA1A	ABCC	Mirror_Repeat	254	287	.	+	.	ID=CACNA1A_254_287_MR;spacer=6;repeat=14;perms=1;minloop=287;composition=8A/0C/6G/0T;sequence=aggaaaggaaggaaaggaggaaggaaggaaagga;subset=1
##gff-version 3
CACNG3	ABCC	Mirror_Repeat	5	36	.	+	.	ID=CACNG3_5_36_MR;spacer=4;repeat=14;perms=1;minloop=36;composition=7A/0C/7G/0T;sequence=gaaggaaggaaggaagggaggaaggaaggaag;subset=1
CACNG3	ABCC	Mirror_Repeat	6	39	.	+	.	ID=CACNG3_6_39_MR;spacer=2;repeat=16;perms=1;minloop=39;composition=8A/0C/8G/0T;sequence=aaggaaggaaggaagggaggaaggaaggaaggaa;subset=1
CACNG3	ABCC	Mirror_Repeat	23	58	.	+	.	ID=CACNG3_23_58_MR;spacer=8;repeat=14;perms=1;minloop=58;composition=7A/0C/7G/0T;sequence=aggaaggaaggaaggaaaaagagaaggaaggaagga;subset=0
CACNG3	ABCC	Mirror_Repeat	26	59	.	+	.	ID=CACNG3_26_59_MR;spacer=6;repeat=14;perms=1;minloop=59;composition=8A/0C/6G/0T;sequence=aaggaaggaaggaaaaagagaaggaaggaaggaa;subset=1
CACNG3	ABCC	Mirror_Repeat	34	87	.	+	.	ID=CACNG3_34_87_MR;spacer=32;repeat=11;perms=1;minloop=87;composition=8A/0C/3G/0T;sequence=aaggaaaaagagaaggaaggaaggaaaagaaagaaggaaagaaagaaaaaggaa;subset=0
CACNG3	ABCC	Mirror_Repeat	70	116	.	+	.	ID=CACNG3_70_116_MR;spacer=19;repeat=14;perms=1;minloop=116;composition=11A/0C/3G/0T;sequence=gaaagaaagaaaaaggaaagaaagaaagaaagaaaaaagaaagaaag;subset=0
CACNG3	ABCC	Mirror_Repeat	86	119	.	+	.	ID=CACNG3_86_119_MR;spacer=4;repeat=15;perms=2;minloop=90;composition=12A/0C/3G/0T;sequence=aaagaaagaaagaaagaaaaaagaaagaaagaaa;subset=1
CACNG3	ABCC	Mirror_Repeat	103	141	.	+	.	ID=CACNG3_103_141_MR;spacer=7;repeat=16;perms=1;minloop=141;composition=13A/0C/3G/0T;sequence=aaaaagaaagaaagaaaagaaagaagaaagaaagaaaaa;subset=1
CACNG3	ABCC	Mirror_Repeat	119	155	.	+	.	ID=CACNG3_119_155_MR;spacer=3;repeat=17;perms=1;minloop=155;composition=13A/0C/4G/0T;sequence=aagaaagaagaaagaaagaaaaagaaagaagaaagaa;subset=1
CACNG3	ABCC	Mirror_Repeat	130	191	.	+	.	ID=CACNG3_130_191_MR;spacer=26;repeat=18;perms=1;minloop=191;composition=14A/0C/4G/0T;sequence=aagaaagaaaaagaaagaagaaagaaggaaggaaggagagagagagaaagaaaaagaaagaa;subset=0
CACNG3	ABCC	Mirror_Repeat	139	254	.	+	.	ID=CACNG3_139_254_MR;spacer=88;repeat=10;perms=3;minloop=246;composition=8A/0C/2G/0T;sequence=aaagaaagaagaaagaaggaaggaaggagagagagagaaagaaaaagaaagaagaaggaaggaaggagagagagagagaaagagaaagaaggaaagaaaagaaagaaagaaagaaa;subset=0
CACNG3	ABCC	Mirror_Repeat	142	262	.	+	.	ID=CACNG3_142_262_MR;spacer=93;repeat=14;perms=1;minloop=262;composition=10A/0C/4G/0T;sequence=gaaagaagaaagaaggaaggaaggagagagagagaaagaaaaagaaagaagaaggaaggaaggagagagagagagaaagagaaagaaggaaagaaaagaaagaaagaaagaaagaagaaag;subset=0
##gff-version 3
CLDN14	ABCC	Mirror_Repeat	29	157	.	+	.	ID=CLDN14_29_157_MR;spacer=83;repeat=23;perms=1;minloop=157;composition=6A/0C/17G/0T;sequence=agggagggagggagggagggaggaagggagggaggaagggagggaggaagggaggaagggagggaggaaggaagggagggagggaggaagggagggagggaggaagggagggagggagggagggaggga;subset=0
CLDN14	ABCC	Mirror_Repeat	31	159	.	+	.	ID=CLDN14_31_159_MR;spacer=87;repeat=21;perms=1;minloop=159;composition=5A/0C/16G/0T;sequence=ggagggagggagggagggaggaagggagggaggaagggagggaggaagggaggaagggagggaggaaggaagggagggagggaggaagggagggagggaggaagggagggagggagggagggagggagg;subset=0
CLDN14	ABCC	Mirror_Repeat	133	213	.	+	.	ID=CLDN14_133_213_MR;spacer=31;repeat=25;perms=1;minloop=213;composition=7A/0C/18G/0T;sequence=agggagggagggagggagggagggaggaagggagggagggaggaagggagggaggaagggagggagggagggagggaggga;subset=0
CLDN14	ABCC	Mirror_Repeat	135	215	.	+	.	ID=CLDN14_135_215_MR;spacer=31;repeat=25;perms=1;minloop=215;composition=6A/0C/19G/0T;sequence=ggagggagggagggagggagggaggaagggagggagggaggaagggagggaggaagggagggagggagggagggagggagg;subset=0
CLDN14	ABCC	Mirror_Repeat	195	323	.	+	.	ID=CLDN14_195_323_MR;spacer=3;repeat=19;perms=3;minloop=235;composition=5A/0C/14G/0T;sequence=ggagggagggagggagggaggaagggagggagggagggaggaagggagggaggaaggaagggagggagggaggaagggagggagggaggaagggagggagggagggaggaagggagggagggagggagg;subset=1
CLDN14	ABCC	Mirror_Repeat	287	383	.	+	.	ID=CLDN14_287_383_MR;spacer=63;repeat=17;perms=1;minloop=383;composition=4A/0C/13G/0T;sequence=ggagggagggagggaggaagggagggagggagggaggaagggagggaggaagggaggaagggagggaggaagggaggaagggagggagggagggagg;subset=0
CLDN14	ABCC	Mirror_Repeat	291	419	.	+	.	ID=CLDN14_291_419_MR;spacer=83;repeat=23;perms=3;minloop=371;composition=7A/0C/16G/0T;sequence=ggagggagggaggaagggagggagggagggaggaagggagggaggaagggaggaagggagggaggaagggaggaagggagggagggagggaggaagggagggaggaagggagggaaggagggagggagg;subset=0
CLDN14	ABCC	Mirror_Repeat	397	481	.	+	.	ID=CLDN14_397_481_MR;spacer=39;repeat=23;perms=1;minloop=481;composition=7A/0C/16G/0T;sequence=agggagggaaggagggagggaggaagggagggaggaagggagggagggaggaaggaagggagggagggagggaggaagggaggga;subset=0
CLDN14	ABCC	Mirror_Repeat	499	551	.	+	.	ID=CLDN14_499_551_MR;spacer=7;repeat=23;perms=1;minloop=551;composition=6A/0C/17G/0T;sequence=ggagggagggagggagggagggaggaaggaagggagggagggagggagggagg;subset=1
CLDN14	ABCC	Mirror_Repeat	500	574	.	+	.	ID=CLDN14_500_574_MR;spacer=31;repeat=22;perms=1;minloop=574;composition=6A/0C/16G/0T;sequence=gagggagggagggagggagggaggaaggaagggagggagggagggagggaggaagggagggagggagggagggag;subset=0
##gff-version 3
CLIP2	ABCC	Mirror_Repeat	7	29	.	+	.	ID=CLIP2_7_29_MR;spacer=1;repeat=11;perms=1;minloop=29;composition=7A/0C/4G/0T;sequence=aagaaagagagagagagaaagaa;subset=1
CLIP2	ABCC	Mirror_Repeat	23	42	.	+	.	ID=CLIP2_23_42_MR;spacer=0;repeat=10;perms=1;minloop=42;composition=6A/0C/4G/0T;sequence=gaaagaaggaaggaagaaag;subset=1
CLIP2	ABCC	Mirror_Repeat	52	186	.	+	.	ID=CLIP2_52_186_MR;spacer=97;repeat=19;perms=1;minloop=186;composition=8A/0C/11G/0T;sequence=ggaagggaaggaagggaaggaaaggaaggaagggaaagaaaggaaggaagggaaggaaaggaaggaagggaaggaagagaagaaggagagaaagaaagaaggaaggaaagggaagagaagggaaggaagggaagg;subset=0
CLIP2	ABCC	Mirror_Repeat	112	189	.	+	.	ID=CLIP2_112_189_MR;spacer=44;repeat=17;perms=1;minloop=189;composition=8A/0C/9G/0T;sequence=gaaggaagggaaggaagagaagaaggagagaaagaaagaaggaaggaaagggaagagaagggaaggaagggaaggaag;subset=0
CLIP2	ABCC	Mirror_Repeat	138	205	.	+	.	ID=CLIP2_138_205_MR;spacer=38;repeat=15;perms=1;minloop=205;composition=10A/0C/5G/0T;sequence=agagaaagaaagaaggaaggaaagggaagagaagggaaggaagggaaggaagagaagaaagaaagaga;subset=0
CLIP2	ABCC	Mirror_Repeat	167	253	.	+	.	ID=CLIP2_167_253_MR;spacer=47;repeat=20;perms=1;minloop=253;composition=9A/0C/11G/0T;sequence=agaagggaaggaagggaaggaagagaagaaagaaagagaaagaaagaaagaaagaaaaagaaggaagggaagggaaggaagggaaga;subset=0
CLIP2	ABCC	Mirror_Repeat	250	294	.	+	.	ID=CLIP2_250_294_MR;spacer=13;repeat=16;perms=1;minloop=294;composition=10A/0C/6G/0T;sequence=aagaaagagagagagaaagaaagagagagagagagagagaaagaa;subset=0
CLIP2	ABCC	Mirror_Repeat	261	299	.	+	.	ID=CLIP2_261_299_MR;spacer=1;repeat=19;perms=1;minloop=299;composition=12A/0C/7G/0T;sequence=agagaaagaaagagagagagagagagagaaagaaagaga;subset=1
##gff-version 3
CNTNAP2	ABCC	Mirror_Repeat	11	66	.	+	.	ID=CNTNAP2_11_66_MR;spacer=0;repeat=28;perms=1;minloop=66;composition=14A/0C/14G/0T;sequence=gaaggaaggaaggaaggaaggaaggaaggaaggaaggaaggaaggaaggaaggaag;subset=1
CNTNAP2	ABCC	Mirror_Repeat	12	69	.	+	.	ID=CNTNAP2_12_69_MR;spacer=0;repeat=29;perms=1;minloop=69;composition=15A/0C/14G/0T;sequence=aaggaaggaaggaaggaaggaaggaaggaaggaaggaaggaaggaaggaaggaaggaa;subset=1
CNTNAP2	ABCC	Mirror_Repeat	20	173	.	+	.	ID=CNTNAP2_20_173_MR;spacer=100;repeat=27;perms=6;minloop=40;composition=14A/0C/13G/0T;sequence=aaggaaggaaggaaggaaggaaggaaggaaggaaggaaggaaggaaggaaagaaagaaagaaggaaagaaggaaagaaggaaggaaggagggaaagaaggaaggagggaaagaaggaaggagggaaagaaggaaggaaggaaggaaggaaggaa;subset=0
CNTNAP2	ABCC	Mirror_Repeat	156	189	.	+	.	ID=CNTNAP2_156_189_MR;spacer=4;repeat=15;perms=1;minloop=189;composition=8A/0C/7G/0T;sequence=aaggaaggaaggaaggaaagaaggaaggaaggaa;subset=1
CNTNAP2	ABCC	Mirror_Repeat	176	213	.	+	.	ID=CNTNAP2_176_213_MR;spacer=4;repeat=11;perms=2;minloop=201;composition=6A/0C/5G/0T;sequence=aaggaaggaaggaaagaaggaaggaaagaaggaaggaa;subset=1
CNTNAP2	ABCC	Mirror_Repeat	199	239	.	+	.	ID=CNTNAP2_199_239_MR;spacer=3;repeat=11;perms=2;minloop=223;composition=7A/0C/4G/0T;sequence=gaaagaaggaaggaaaggaagaaagagagaaaggaagaaag;subset=1
CNTNAP2	ABCC	Mirror_Repeat	217	261	.	+	.	ID=CNTNAP2_217_261_MR;spacer=3;repeat=15;perms=2;minloop=249;composition=10A/0C/5G/0T;sequence=aagaaagagagaaaggaagaaagagagaaagaaagagagaaagaa;subset=1
CNTNAP2	ABCC	Mirror_Repeat	242	272	.	+	.	ID=CNTNAP2_242_272_MR;spacer=1;repeat=11;perms=3;minloop=264;composition=8A/0C/3G/0T;sequence=agaaagaaagagagaaagaaagaaagaaaga;subset=1
##gff-version 3
CSMD3	ABCC	Mirror_Repeat	9	46	.	+	.	ID=CSMD3_9_46_MR;spacer=14;repeat=12;perms=1;minloop=46;composition=10A/0C/2G/0T;sequence=aagaaaagaaaagagaaaagaaagaaaaaagaaaagaa;subset=0
CSMD3	ABCC	Mirror_Repeat	25	82	.	+	.	ID=CSMD3_25_82_MR;spacer=32;repeat=13;perms=1;minloop=82;composition=11A/0C/2G/0T;sequence=aaagaaagaaaaaagaaaagaagagagaaaaaagaaaaaagaaagaaaaagaaagaaa;subset=0
CSMD3	ABCC	Mirror_Repeat	24	73	.	+	.	ID=CSMD3_24_73_MR;spacer=10;repeat=20;perms=1;minloop=73;composition=17A/0C/3G/0T;sequence=aaaagaaagaaaaaagaaaagaagagagaaaaaagaaaaaagaaagaaaa;subset=0
CSMD3	ABCC	Mirror_Repeat	71	99	.	+	.	ID=CSMD3_71_99_MR;spacer=1;repeat=14;perms=1;minloop=99;composition=11A/0C/3G/0T;sequence=aaaagaaagaaagaaagaaagaaagaaaa;subset=1
CSMD3	ABCC	Mirror_Repeat	72	119	.	+	.	ID=CSMD3_72_119_MR;spacer=2;repeat=23;perms=1;minloop=119;composition=18A/0C/5G/0T;sequence=aaagaaagaaagaaagaaagaaagaaaagaaagaaagaaagaaagaaa;subset=1
CSMD3	ABCC	Mirror_Repeat	74	121	.	+	.	ID=CSMD3_74_121_MR;spacer=0;repeat=24;perms=1;minloop=121;composition=18A/0C/6G/0T;sequence=agaaagaaagaaagaaagaaagaaaagaaagaaagaaagaaagaaaga;subset=1
CSMD3	ABCC	Mirror_Repeat	126	165	.	+	.	ID=CSMD3_126_165_MR;spacer=0;repeat=20;perms=1;minloop=165;composition=10A/0C/10G/0T;sequence=gaaggaaggaaggaaggaaggaaggaaggaaggaaggaag;subset=1
CSMD3	ABCC	Mirror_Repeat	127	168	.	+	.	ID=CSMD3_127_168_MR;spacer=0;repeat=21;perms=1;minloop=168;composition=11A/0C/10G/0T;sequence=aaggaaggaaggaaggaaggaaggaaggaaggaaggaaggaa;subset=1
CSMD3	ABCC	Mirror_Repeat	175	201	.	+	.	ID=CSMD3_175_201_MR;spacer=1;repeat=13;perms=1;minloop=201;composition=5A/0C/8G/0T;sequence=aagggagggaaggaggaagggagggaa;subset=1
##gff-version 3
FEZ1	ABCC	Mirror_Repeat	29	87	.	+	.	ID=FEZ1_29_87_MR;spacer=1;repeat=29;perms=1;minloop=87;composition=22A/0C/7G/0T;sequence=aaagaaagaaagaaagaaagaaagaaagaaagaaagaaagaaagaaagaaagaaagaaa;subset=1
FEZ1	ABCC	Mirror_Repeat	30	90	.	+	.	ID=FEZ1_30_90_MR;spacer=1;repeat=30;perms=1;minloop=90;composition=23A/0C/7G/0T;sequence=aagaaagaaagaaagaaagaaagaaagaaagaaagaaagaaagaaagaaagaaagaaagaa;subset=1
FEZ1	ABCC	Mirror_Repeat	32	220	.	+	.	ID=FEZ1_32_220_MR;spacer=97;repeat=46;perms=4;minloop=44;composition=34A/0C/12G/0T;sequence=gaaagaaagaaagaaagaaagaaagaaagaaagaaagaaagaaagaaagaaagaaagaaggaaagaaggaaagaaggaaagaaggaaagaaggaaagaaggaaagaaggaaagaaggaaagaaggaaagaaagaaagaaagagagaaagaaagaaagaaagaaagaaagaaagaaagaaagaaagaaag;subset=0
##gff-version 3
FGF14	ABCC	Mirror_Repeat	21	47	.	+	.	ID=FGF14_21_47_MR;spacer=1;repeat=13;perms=1;minloop=47;composition=5A/0C/8G/0T;sequence=aggagggaaagggagggaaagggagga;subset=1
FGF14	ABCC	Mirror_Repeat	66	93	.	+	.	ID=FGF14_66_93_MR;spacer=0;repeat=14;perms=1;minloop=93;composition=5A/0C/9G/0T;sequence=gggaagggaagggaagggaagggaaggg;subset=1
FGF14	ABCC	Mirror_Repeat	67	97	.	+	.	ID=FGF14_67_97_MR;spacer=1;repeat=15;perms=1;minloop=97;composition=6A/0C/9G/0T;sequence=ggaagggaagggaagggaagggaagggaagg;subset=1
FGF14	ABCC	Mirror_Repeat	92	149	.	+	.	ID=FGF14_92_149_MR;spacer=0;repeat=29;perms=1;minloop=149;composition=14A/0C/15G/0T;sequence=ggaaggaaggaaggaaggaaggaaggaaggaaggaaggaaggaaggaaggaaggaagg;subset=1
FGF14	ABCC	Mirror_Repeat	94	151	.	+	.	ID=FGF14_94_151_MR;spacer=0;repeat=29;perms=1;minloop=151;composition=15A/0C/14G/0T;sequence=aaggaaggaaggaaggaaggaaggaaggaaggaaggaaggaaggaaggaaggaaggaa;subset=1
FGF14	ABCC	Mirror_Repeat	130	200	.	+	.	ID=FGF14_130_200_MR;spacer=25;repeat=23;perms=1;minloop=200;composition=13A/0C/10G/0T;sequence=aaggaaggaaggaaggaaggaaagagggagggaaggaaggaagaaaaaaaaggaaggaaggaaggaaggaa;subset=0
FGF14	ABCC	Mirror_Repeat	178	201	.	+	.	ID=FGF14_178_201_MR;spacer=0;repeat=12;perms=1;minloop=201;composition=7A/0C/5G/0T;sequence=aaaggaaggaaggaaggaaggaaa;subset=1
##gff-version 3
FLT1	ABCC	Mirror_Repeat	2	85	.	+	.	ID=FLT1_2_85_MR;spacer=26;repeat=29;perms=1;minloop=85;composition=22A/0C/7G/0T;sequence=aaagaaagaaagaaagaaagaaagaaagagagagagagagagagagagaaagaaaagaaagaaagaaagaaagaaagaaagaaa;subset=0
FLT1	ABCC	Mirror_Repeat	3	88	.	+	.	ID=FLT1_3_88_MR;spacer=30;repeat=28;perms=1;minloop=88;composition=21A/0C/7G/0T;sequence=aagaaagaaagaaagaaagaaagaaagagagagagagagagagagagaaagaaaagaaagaaagaaagaaagaaagaaagaaagaa;subset=0
FLT1	ABCC	Mirror_Repeat	55	193	.	+	.	ID=FLT1_55_193_MR;spacer=47;repeat=34;perms=7;minloop=169;composition=26A/0C/8G/0T;sequence=aaagaaagaaagaaagaaagaaagaaagaaagaaggaaggaaggaaggaaggaaggaaggaaggaaggaaggaaggaaggaaagaaagaaagaaagaaagaaagaaagaaagaaagaaagaaagaaagaaagaaagaaa;subset=0
FLT1	ABCC	Mirror_Repeat	58	194	.	+	.	ID=FLT1_58_194_MR;spacer=75;repeat=31;perms=1;minloop=194;composition=23A/0C/8G/0T;sequence=gaaagaaagaaagaaagaaagaaagaaagaaggaaggaaggaaggaaggaaggaaggaaggaaggaaggaaggaaggaaagaaagaaagaaagaaagaaagaaagaaagaaagaaagaaagaaagaaagaaagaaag;subset=0
FLT1	ABCC	Mirror_Repeat	130	198	.	+	.	ID=FLT1_130_198_MR;spacer=1;repeat=34;perms=1;minloop=198;composition=24A/0C/10G/0T;sequence=gaaggaaagaaagaaagaaagaaagaaagaaagaaagaaagaaagaaagaaagaaagaaagaaaggaag;subset=1
FLT1	ABCC	Mirror_Repeat	144	220	.	+	.	ID=FLT1_144_220_MR;spacer=27;repeat=25;perms=7;minloop=168;composition=19A/0C/6G/0T;sequence=aagaaagaaagaaagaaagaaagaaagaaagaaagaaagaaagaaagaaaggaagaaagaaagaaagaaagaaagaa;subset=0
##gff-version 3
GPR155	ABCC	Mirror_Repeat	37	106	.	+	.	ID=GPR155_37_106_MR;spacer=44;repeat=13;perms=1;minloop=106;composition=7A/0C/6G/0T;sequence=aagaagggaaggagggaaggagggagggagggaaggaagggaaaggaaggaaaggaaaggaagggaagaa;subset=0
GPR155	ABCC	Mirror_Repeat	64	140	.	+	.	ID=GPR155_64_140_MR;spacer=51;repeat=13;perms=1;minloop=140;composition=5A/0C/8G/0T;sequence=gagggaaggaagggaaaggaaggaaaggaaaggaagggaagaaagggaagggaaggaaggaaaaggaaggaagggag;subset=0
GPR155	ABCC	Mirror_Repeat	69	173	.	+	.	ID=GPR155_69_173_MR;spacer=59;repeat=23;perms=1;minloop=173;composition=12A/0C/11G/0T;sequence=aaggaagggaaaggaaggaaaggaaaggaagggaagaaagggaagggaaggaaggaaaaggaaggaagggagaggaaggaagggaaaggaaggaaagggaaggaa;subset=0
GPR155	ABCC	Mirror_Repeat	90	176	.	+	.	ID=GPR155_90_176_MR;spacer=59;repeat=14;perms=1;minloop=176;composition=7A/0C/7G/0T;sequence=ggaaaggaagggaagaaagggaagggaaggaaggaaaaggaaggaagggagaggaaggaagggaaaggaaggaaagggaaggaaagg;subset=0
GPR155	ABCC	Mirror_Repeat	106	193	.	+	.	ID=GPR155_106_193_MR;spacer=52;repeat=18;perms=1;minloop=193;composition=8A/0C/10G/0T;sequence=aagggaagggaaggaaggaaaaggaaggaagggagaggaaggaagggaaaggaaggaaagggaaggaaagggaaggaagggaagggaa;subset=0
GPR155	ABCC	Mirror_Repeat	109	242	.	+	.	ID=GPR155_109_242_MR;spacer=80;repeat=27;perms=1;minloop=242;composition=14A/0C/13G/0T;sequence=ggaagggaaggaaggaaaaggaaggaagggagaggaaggaagggaaaggaaggaaagggaaggaaagggaaggaagggaagggaaggaagggaaaggaaggaaaagaaaggaaggaaaaggaaggaagggaagg;subset=0
GPR155	ABCC	Mirror_Repeat	166	256	.	+	.	ID=GPR155_166_256_MR;spacer=41;repeat=25;perms=1;minloop=256;composition=11A/0C/14G/0T;sequence=ggaaggaaagggaaggaagggaagggaaggaagggaaaggaaggaaaagaaaggaaggaaaaggaaggaagggaaggaagggaaaggaagg;subset=0
GPR155	ABCC	Mirror_Repeat	234	272	.	+	.	ID=GPR155_234_272_MR;spacer=15;repeat=12;perms=1;minloop=272;composition=6A/0C/6G/0T;sequence=aagggaaggaagggaaaggaaggaagagaaggaagggaa;subset=0
GPR155	ABCC	Mirror_Repeat	249	281	.	+	.	ID=GPR155_249_281_MR;spacer=13;repeat=10;perms=1;minloop=281;composition=6A/0C/4G/0T;sequence=aaggaaggaagagaaggaagggaaaggaaggaa;subset=0
GPR155	ABCC	Mirror_Repeat	250	284	.	+	.	ID=GPR155_250_284_MR;spacer=15;repeat=10;perms=1;minloop=284;composition=5A/0C/5G/0T;sequence=aggaaggaagagaaggaagggaaaggaaggaagga;subset=0
##gff-version 3
GRIA3	ABCC	Mirror_Repeat	1	28	.	+	.	ID=GRIA3_1_28_MR;spacer=0;repeat=14;perms=1;minloop=28;composition=7A/0C/7G/0T;sequence=gaaggaaggaaggaaggaaggaaggaag;subset=1
GRIA3	ABCC	Mirror_Repeat	4	29	.	+	.	ID=GRIA3_4_29_MR;spacer=0;repeat=13;perms=1;minloop=29;composition=6A/0C/7G/0T;sequence=ggaaggaaggaaggaaggaaggaagg;subset=1
GRIA3	ABCC	Mirror_Repeat	26	64	.	+	.	ID=GRIA3_26_64_MR;spacer=1;repeat=19;perms=1;minloop=64;composition=6A/0C/13G/0T;sequence=aagggagggagggagggagggagggagggagggagggaa;subset=1
GRIA3	ABCC	Mirror_Repeat	62	134	.	+	.	ID=GRIA3_62_134_MR;spacer=1;repeat=36;perms=1;minloop=134;composition=27A/0C/9G/0T;sequence=gaaagaaagaaagaaagaaagaaagaaagaaagaaagaaagaaagaaagaaagaaagaaagaaagaaagaaag;subset=1
GRIA3	ABCC	Mirror_Repeat	65	135	.	+	.	ID=GRIA3_65_135_MR;spacer=1;repeat=35;perms=1;minloop=135;composition=26A/0C/9G/0T;sequence=agaaagaaagaaagaaagaaagaaagaaagaaagaaagaaagaaagaaagaaagaaagaaagaaagaaaga;subset=1
GRIA3	ABCC	Mirror_Repeat	109	175	.	+	.	ID=GRIA3_109_175_MR;spacer=17;repeat=25;perms=1;minloop=175;composition=19A/0C/6G/0T;sequence=agaaagaaagaaagaaagaaagaaagagagagaaagaaagaaaaagaaagaaagaaagaaagaaaga;subset=0
GRIA3	ABCC	Mirror_Repeat	124	217	.	+	.	ID=GRIA3_124_217_MR;spacer=62;repeat=16;perms=1;minloop=217;composition=11A/0C/5G/0T;sequence=aagaaagaaagagagagaaagaaagaaaaagaaagaaagaaagaaagaaagagaaagaagagagagaaagaaagaaaaagagagaaagaaagaa;subset=0
GRIA3	ABCC	Mirror_Repeat	123	200	.	+	.	ID=GRIA3_123_200_MR;spacer=38;repeat=20;perms=1;minloop=200;composition=14A/0C/6G/0T;sequence=aaagaaagaaagagagagaaagaaagaaaaagaaagaaagaaagaaagaaagagaaagaagagagagaaagaaagaaa;subset=0
GRIA3	ABCC	Mirror_Repeat	141	231	.	+	.	ID=GRIA3_141_231_MR;spacer=69;repeat=11;perms=1;minloop=231;composition=9A/0C/2G/0T;sequence=aaagaaagaaaaagaaagaaagaaagaaagaaagagaaagaagagagagaaagaaagaaaaagagagaaagaaagaagagaaagaaagaaa;subset=0
GRIA3	ABCC	Mirror_Repeat	143	239	.	+	.	ID=GRIA3_143_239_MR;spacer=55;repeat=21;perms=1;minloop=239;composition=16A/0C/5G/0T;sequence=agaaagaaaaagaaagaaagaaagaaagaaagagaaagaagagagagaaagaaagaaaaagagagaaagaaagaagagaaagaaagaaaaagaaaga;subset=0
GRIA3	ABCC	Mirror_Repeat	157	294	.	+	.	ID=GRIA3_157_294_MR;spacer=86;repeat=26;perms=1;minloop=294;composition=19A/0C/7G/0T;sequence=agaaagaaagaaagaaagagaaagaagagagagaaagaaagaaaaagagagaaagaaagaagagaaagaaagaaaaagaaagagaaagaaagaagaaagagagagaaagaaaaagaaagagaaagaaagaaagaaaga;subset=0
GRIA3	ABCC	Mirror_Repeat	237	296	.	+	.	ID=GRIA3_237_296_MR;spacer=32;repeat=14;perms=1;minloop=296;composition=10A/0C/4G/0T;sequence=agagaaagaaagaagaaagagagagaaagaaaaagaaagagaaagaaagaaagaaagaga;subset=0
GRIA3	ABCC	Mirror_Repeat	256	298	.	+	.	ID=GRIA3_256_298_MR;spacer=17;repeat=13;perms=1;minloop=298;composition=9A/0C/4G/0T;sequence=agagagaaagaaaaagaaagagaaagaaagaaagaaagagaga;subset=0
##gff-version 3
GRK5	ABCC	Mirror_Repeat	1	121	.	+	.	ID=GRK5_1_121_MR;spacer=12;repeat=13;perms=2;minloop=38;composition=5A/0C/8G/0T;sequence=agggagagagggaagaaaggaagggagggagagagggagggaggaagggagagaggaggaagggaaggaggaagggagggagagaagaaagagggaagaaaggaagggagggagagaggga;subset=0
GRK5	ABCC	Mirror_Repeat	22	125	.	+	.	ID=GRK5_22_125_MR;spacer=62;repeat=21;perms=1;minloop=125;composition=7A/0C/14G/0T;sequence=agggagggagagagggagggaggaagggagagaggaggaagggaaggaggaagggagggagagaagaaagagggaagaaaggaagggagggagagagggaggga;subset=0
GRK5	ABCC	Mirror_Repeat	54	155	.	+	.	ID=GRK5_54_155_MR;spacer=64;repeat=19;perms=1;minloop=155;composition=8A/0C/11G/0T;sequence=aggaggaagggaaggaggaagggagggagagaagaaagagggaagaaaggaagggagggagagagggagggaggaagggagagaggaggaagggaaggagga;subset=0
GRK5	ABCC	Mirror_Repeat	61	160	.	+	.	ID=GRK5_61_160_MR;spacer=66;repeat=17;perms=1;minloop=160;composition=7A/0C/10G/0T;sequence=agggaaggaggaagggagggagagaagaaagagggaagaaaggaagggagggagagagggagggaggaagggagagaggaggaagggaaggaggaaggga;subset=0
GRK5	ABCC	Mirror_Repeat	105	176	.	+	.	ID=GRK5_105_176_MR;spacer=30;repeat=21;perms=1;minloop=176;composition=7A/0C/14G/0T;sequence=agggagggagagagggagggaggaagggagagaggaggaagggaaggaggaagggagggagagagggaggga;subset=0
GRK5	ABCC	Mirror_Repeat	142	190	.	+	.	ID=GRK5_142_190_MR;spacer=27;repeat=11;perms=1;minloop=190;composition=5A/0C/6G/0T;sequence=gaagggaaggaggaagggagggagagagggagggaggaaggaagggaag;subset=0
##gff-version 3
JAKMIP1	ABCC	Mirror_Repeat	8	42	.	+	.	ID=JAKMIP1_8_42_MR;spacer=13;repeat=11;perms=1;minloop=42;composition=8A/0C/3G/0T;sequence=aaggaaagaaagaaaagagaaagaaaagaaaggaa;subset=0
JAKMIP1	ABCC	Mirror_Repeat	54	80	.	+	.	ID=JAKMIP1_54_80_MR;spacer=1;repeat=13;perms=1;minloop=80;composition=8A/0C/5G/0T;sequence=aagaaagagagagagagagagaaagaa;subset=1
JAKMIP1	ABCC	Mirror_Repeat	81	253	.	+	.	ID=JAKMIP1_81_253_MR;spacer=89;repeat=38;perms=3;minloop=245;composition=29A/0C/9G/0T;sequence=aaagaaagaaagaaagaaagaaagaaagaaagaaagaaggaaaggaagaaagaaaggaagaaaagaaagaaaaagaaaaagaaagaaagaaaagaaagaaaggaaaggaaaggaagaaagagagagaaagaaagaaagaaagaaagaaagaaagaaagaaagaaagaaagaaa;subset=0
JAKMIP1	ABCC	Mirror_Repeat	205	255	.	+	.	ID=JAKMIP1_205_255_MR;spacer=1;repeat=25;perms=1;minloop=255;composition=19A/0C/6G/0T;sequence=agaaagaaagaaagaaagaaagaaagaaagaaagaaagaaagaaagaaaga;subset=1
JAKMIP1	ABCC	Mirror_Repeat	207	257	.	+	.	ID=JAKMIP1_207_257_MR;spacer=1;repeat=25;perms=1;minloop=257;composition=19A/0C/6G/0T;sequence=aaagaaagaaagaaagaaagaaagaaagaaagaaagaaagaaagaaagaaa;subset=1
JAKMIP1	ABCC	Mirror_Repeat	237	322	.	+	.	ID=JAKMIP1_237_322_MR;spacer=42;repeat=22;perms=1;minloop=322;composition=17A/0C/5G/0T;sequence=agaaagaaagaaagaaagaaaaagaaagaaagagaaggaaggaaggaaggaaagaaagagaaagaaaagaaagaaagaaagaaaga;subset=0
##gff-version 3
KLK6	ABCC	Mirror_Repeat	85	150	.	+	.	ID=KLK6_85_150_MR;spacer=6;repeat=30;perms=1;minloop=150;composition=12A/0C/18G/0T;sequence=gaggaggaggaagaggagaaggaggaggaggaggaagaggaggaggaagaggagaaggaggaggag;subset=1
KLK6	ABCC	Mirror_Repeat	130	174	.	+	.	ID=KLK6_130_174_MR;spacer=3;repeat=21;perms=1;minloop=174;composition=9A/0C/12G/0T;sequence=gaagaggagaaggaggaggaggaagaggaggaggaagaggagaag;subset=1
KLK6	ABCC	Mirror_Repeat	140	239	.	+	.	ID=KLK6_140_239_MR;spacer=78;repeat=11;perms=1;minloop=239;composition=4A/0C/7G/0T;sequence=aggaggaggaggaagaggaggaggaagaggagaagaaggaggaagaagaggaggaggaagaggaggaggaggaagaggaggaggaggaagaggaggagga;subset=0
KLK6	ABCC	Mirror_Repeat	133	234	.	+	.	ID=KLK6_133_234_MR;spacer=47;repeat=20;perms=2;minloop=219;composition=8A/0C/12G/0T;sequence=gaggagaaggaggaggaggaagaggaggaggaagaggagaagaaggaggaagaagaggaggaggaagaggaggaggaggaagaggaggaggaggaagaggag;subset=0
KLK6	ABCC	Mirror_Repeat	142	240	.	+	.	ID=KLK6_142_240_MR;spacer=77;repeat=11;perms=1;minloop=240;composition=4A/0C/7G/0T;sequence=gaggaggaggaagaggaggaggaagaggagaagaaggaggaagaagaggaggaggaagaggaggaggaggaagaggaggaggaggaagaggaggaggag;subset=0
KLK6	ABCC	Mirror_Repeat	211	258	.	+	.	ID=KLK6_211_258_MR;spacer=24;repeat=12;perms=1;minloop=258;composition=5A/0C/7G/0T;sequence=gaagaggaggaggaggaagaggaggaggagaaggaagaggaggagaag;subset=0
KLK6	ABCC	Mirror_Repeat	209	245	.	+	.	ID=KLK6_209_245_MR;spacer=3;repeat=17;perms=1;minloop=245;composition=7A/0C/10G/0T;sequence=aggaagaggaggaggaggaagaggaggaggagaagga;subset=1
KLK6	ABCC	Mirror_Repeat	215	280	.	+	.	ID=KLK6_215_280_MR;spacer=38;repeat=14;perms=1;minloop=280;composition=6A/0C/8G/0T;sequence=aggaggaggaggaagaggaggaggagaaggaagaggaggagaagaggaggaaaaggaggaggagga;subset=0
KLK6	ABCC	Mirror_Repeat	230	310	.	+	.	ID=KLK6_230_310_MR;spacer=59;repeat=11;perms=1;minloop=310;composition=4A/0C/7G/0T;sequence=aggaggaggagaaggaagaggaggagaagaggaggaaaaggaggaggaggaaaagggggaggaggaagaggaggaggagga;subset=0
KLK6	ABCC	Mirror_Repeat	229	308	.	+	.	ID=KLK6_229_308_MR;spacer=46;repeat=17;perms=1;minloop=308;composition=7A/0C/10G/0T;sequence=gaggaggaggagaaggaagaggaggagaagaggaggaaaaggaggaggaggaaaagggggaggaggaagaggaggaggag;subset=0
KLK6	ABCC	Mirror_Repeat	267	311	.	+	.	ID=KLK6_267_311_MR;spacer=17;repeat=14;perms=1;minloop=311;composition=6A/0C/8G/0T;sequence=aaggaggaggaggaaaagggggaggaggaagaggaggaggaggaa;subset=0
##gff-version 3
LINGO2	ABCC	Mirror_Repeat	77	108	.	+	.	ID=LINGO2_77_108_MR;spacer=2;repeat=15;perms=1;minloop=108;composition=7A/0C/8G/0T;sequence=aggaaggaaggaagggaggaaggaaggaagga;subset=1
LINGO2	ABCC	Mirror_Repeat	94	211	.	+	.	ID=LINGO2_94_211_MR;spacer=8;repeat=15;perms=2;minloop=131;composition=7A/0C/8G/0T;sequence=ggaaggaaggaaggaagggagggaggaaggaaggaagggaggaaggaagggagggagggaggaagggagggaggaaggaagggagggaggaaggaagggagggaggaaggaaggaagg;subset=0
LINGO2	ABCC	Mirror_Repeat	349	452	.	+	.	ID=LINGO2_349_452_MR;spacer=72;repeat=16;perms=1;minloop=452;composition=8A/0C/8G/0T;sequence=aggaaggaaggaaggaagggagggaggaaggaaggaagggaggaaggaagggagggagggaggaagggagggaggaaggaagggagggaggaaggaaggaagga;subset=0
LINGO2	ABCC	Mirror_Repeat	350	455	.	+	.	ID=LINGO2_350_455_MR;spacer=70;repeat=18;perms=1;minloop=455;composition=8A/0C/10G/0T;sequence=ggaaggaaggaaggaagggagggaggaaggaaggaagggaggaaggaagggagggagggaggaagggagggaggaaggaagggagggaggaaggaaggaaggaagg;subset=0
LINGO2	ABCC	Mirror_Repeat	437	508	.	+	.	ID=LINGO2_437_508_MR;spacer=34;repeat=19;perms=1;minloop=508;composition=9A/0C/10G/0T;sequence=aggaaggaaggaaggaagggaggaaggaaggaagggaggaaggaagggagggaggaaggaaggaaggaagga;subset=0
LINGO2	ABCC	Mirror_Repeat	438	511	.	+	.	ID=LINGO2_438_511_MR;spacer=38;repeat=18;perms=1;minloop=511;composition=8A/0C/10G/0T;sequence=ggaaggaaggaaggaagggaggaaggaaggaagggaggaaggaagggagggaggaaggaaggaaggaaggaagg;subset=0
##gff-version 3
LRFN5	ABCC	Mirror_Repeat	11	43	.	+	.	ID=LRFN5_11_43_MR;spacer=7;repeat=13;perms=1;minloop=43;composition=4A/0C/9G/0T;sequence=gaagggagggaggaagggagggagggagggaag;subset=1
LRFN5	ABCC	Mirror_Repeat	63	137	.	+	.	ID=LRFN5_63_137_MR;spacer=1;repeat=37;perms=1;minloop=137;composition=28A/0C/9G/0T;sequence=aaagaaagagaaagaaagaaagaaagaaagaaagaaagaaagaaagaaagaaagaaagaaagaaagagaaagaaa;subset=1
LRFN5	ABCC	Mirror_Repeat	115	195	.	+	.	ID=LRFN5_115_195_MR;spacer=51;repeat=15;perms=1;minloop=195;composition=11A/0C/4G/0T;sequence=agaaagaaagaaagagaaagaaagaaagaaaggaaagaaagaaagagaaagaaagaaagaaaggaaagaaagaaagaaaga;subset=0
LRFN5	ABCC	Mirror_Repeat	112	177	.	+	.	ID=LRFN5_112_177_MR;spacer=4;repeat=31;perms=1;minloop=177;composition=22A/0C/9G/0T;sequence=gaaagaaagaaagaaagagaaagaaagaaagaaaggaaagaaagaaagagaaagaaagaaagaaag;subset=1
LRFN5	ABCC	Mirror_Repeat	117	207	.	+	.	ID=LRFN5_117_207_MR;spacer=3;repeat=44;perms=1;minloop=207;composition=32A/0C/12G/0T;sequence=aaagaaagaaagagaaagaaagaaagaaaggaaagaaagaaagagaaagaaagaaagaaaggaaagaaagaaagaaagagaaagaaagaaa;subset=1
LRFN5	ABCC	Mirror_Repeat	187	219	.	+	.	ID=LRFN5_187_219_MR;spacer=7;repeat=13;perms=1;minloop=219;composition=10A/0C/3G/0T;sequence=aaagaaagagaaagaaagaaaaagagaaagaaa;subset=1
##gff-version 3
OFCC1	ABCC	Mirror_Repeat	10	141	.	+	.	ID=OFCC1_10_141_MR;spacer=80;repeat=17;perms=2;minloop=123;composition=7A/0C/10G/0T;sequence=gaggaggagaaggaggaagaagaaaagaagaaaaggaagaagaaagaagaagaagaggaggaggaggaggagaaagagaagaagaagaaggaggaggaggaggaagaggaggaggaggaggaagaggaggag;subset=0
OFCC1	ABCC	Mirror_Repeat	64	150	.	+	.	ID=OFCC1_64_150_MR;spacer=47;repeat=20;perms=1;minloop=150;composition=8A/0C/12G/0T;sequence=gaggaggaggaggaggagaaagagaagaagaagaaggaggaggaggaggaagaggaggaggaggaggaagaggaggaggaggaggag;subset=0
OFCC1	ABCC	Mirror_Repeat	98	152	.	+	.	ID=OFCC1_98_152_MR;spacer=23;repeat=16;perms=1;minloop=152;composition=6A/0C/10G/0T;sequence=aggaggaggaggaggaagaggaggaggaggaggaagaggaggaggaggaggagga;subset=0
OFCC1	ABCC	Mirror_Repeat	100	153	.	+	.	ID=OFCC1_100_153_MR;spacer=26;repeat=14;perms=1;minloop=153;composition=5A/0C/9G/0T;sequence=gaggaggaggaggaagaggaggaggaggaggaagaggaggaggaggaggaggag;subset=0
OFCC1	ABCC	Mirror_Repeat	113	155	.	+	.	ID=OFCC1_113_155_MR;spacer=5;repeat=19;perms=1;minloop=155;composition=8A/0C/11G/0T;sequence=aagaggaggaggaggaggaagaggaggaggaggaggaggagaa;subset=1
OFCC1	ABCC	Mirror_Repeat	212	254	.	+	.	ID=OFCC1_212_254_MR;spacer=1;repeat=21;perms=1;minloop=254;composition=14A/0C/7G/0T;sequence=gaagaagaagaagaagaagaagaagaagaagaagaagaagaag;subset=1
OFCC1	ABCC	Mirror_Repeat	213	256	.	+	.	ID=OFCC1_213_256_MR;spacer=0;repeat=22;perms=1;minloop=256;composition=15A/0C/7G/0T;sequence=aagaagaagaagaagaagaagaagaagaagaagaagaagaagaa;subset=1
##gff-version 3
PCDH19	ABCC	Mirror_Repeat	2	27	.	+	.	ID=PCDH19_2_27_MR;spacer=6;repeat=10;perms=1;minloop=27;composition=9A/0C/1G/0T;sequence=aaaaaagaaaagaaagaaagaaaaaa;subset=1
PCDH19	ABCC	Mirror_Repeat	4	37	.	+	.	ID=PCDH19_4_37_MR;spacer=8;repeat=13;perms=1;minloop=37;composition=11A/0C/2G/0T;sequence=aaaagaaaagaaagaaagaaaaaagaaaagaaaa;subset=0
PCDH19	ABCC	Mirror_Repeat	5	41	.	+	.	ID=PCDH19_5_41_MR;spacer=13;repeat=12;perms=1;minloop=41;composition=10A/0C/2G/0T;sequence=aaagaaaagaaagaaagaaaaaagaaaagaaaagaaa;subset=0
PCDH19	ABCC	Mirror_Repeat	42	113	.	+	.	ID=PCDH19_42_113_MR;spacer=52;repeat=10;perms=1;minloop=113;composition=3A/0C/7G/0T;sequence=ggagggaggagaagggaaggggaaaagagagagagaaagagaaaaaaggaaagaaggaaggaaggagggagg;subset=0
PCDH19	ABCC	Mirror_Repeat	94	173	.	+	.	ID=PCDH19_94_173_MR;spacer=8;repeat=14;perms=12;minloop=129;composition=7A/0C/7G/0T;sequence=gaaggaaggaaggagggagggaaggaaggaaggaaggaaggaaggaaggaaggaaggaaggaaggaaggaaggaaggaag;subset=0
PCDH19	ABCC	Mirror_Repeat	97	174	.	+	.	ID=PCDH19_97_174_MR;spacer=56;repeat=11;perms=1;minloop=174;composition=5A/0C/6G/0T;sequence=ggaaggaaggagggagggaaggaaggaaggaaggaaggaaggaaggaaggaaggaaggaaggaaggaaggaaggaagg;subset=0
PCDH19	ABCC	Mirror_Repeat	110	177	.	+	.	ID=PCDH19_110_177_MR;spacer=0;repeat=34;perms=1;minloop=177;composition=16A/0C/18G/0T;sequence=gagggaaggaaggaaggaaggaaggaaggaaggaaggaaggaaggaaggaaggaaggaaggaagggag;subset=1
PCDH19	ABCC	Mirror_Repeat	184	246	.	+	.	ID=PCDH19_184_246_MR;spacer=1;repeat=31;perms=1;minloop=246;composition=23A/0C/8G/0T;sequence=agaaagaaagaaagaaagaaagaaagaaagaaagaaagaaagaaagaaagaaagaaagaaaga;subset=1
PCDH19	ABCC	Mirror_Repeat	185	249	.	+	.	ID=PCDH19_185_249_MR;spacer=1;repeat=32;perms=1;minloop=249;composition=24A/0C/8G/0T;sequence=gaaagaaagaaagaaagaaagaaagaaagaaagaaagaaagaaagaaagaaagaaagaaagaaag;subset=1
##gff-version 3
RABGAP1L	ABCC	Mirror_Repeat	9	66	.	+	.	ID=RABGAP1L_9_66_MR;spacer=36;repeat=11;perms=1;minloop=66;composition=8A/0C/3G/0T;sequence=aagaagaagaagaagaggaagaggagggggaggggggaggaggaggaaagaagaagaa;subset=0
RABGAP1L	ABCC	Mirror_Repeat	10	68	.	+	.	ID=RABGAP1L_10_68_MR;spacer=33;repeat=13;perms=1;minloop=68;composition=9A/0C/4G/0T;sequence=agaagaagaagaagaggaagaggagggggaggggggaggaggaggaaagaagaagaaga;subset=0
RABGAP1L	ABCC	Mirror_Repeat	29	90	.	+	.	ID=RABGAP1L_29_90_MR;spacer=30;repeat=16;perms=1;minloop=90;composition=3A/0C/13G/0T;sequence=gaggagggggaggggggaggaggaggaaagaagaagaagaggaggagggggagggggaggag;subset=0
RABGAP1L	ABCC	Mirror_Repeat	67	173	.	+	.	ID=RABGAP1L_67_173_MR;spacer=55;repeat=26;perms=1;minloop=173;composition=7A/0C/19G/0T;sequence=gaggaggagggggagggggaggaggaagaaagaagaagaggaagaggagagggagggggaggaggaggaaagaagaagaagaggaggagggggagggggaggaggag;subset=0
RABGAP1L	ABCC	Mirror_Repeat	124	174	.	+	.	ID=RABGAP1L_124_174_MR;spacer=29;repeat=11;perms=1;minloop=174;composition=3A/0C/8G/0T;sequence=ggaggaggaggaaagaagaagaagaggaggagggggagggggaggaggagg;subset=0
RABGAP1L	ABCC	Mirror_Repeat	126	175	.	+	.	ID=RABGAP1L_126_175_MR;spacer=30;repeat=10;perms=1;minloop=175;composition=4A/0C/6G/0T;sequence=aggaggaggaaagaagaagaagaggaggagggggagggggaggaggagga;subset=0
RABGAP1L	ABCC	Mirror_Repeat	134	191	.	+	.	ID=RABGAP1L_134_191_MR;spacer=28;repeat=15;perms=1;minloop=191;composition=10A/0C/5G/0T;sequence=gaaagaagaagaagaggaggagggggagggggaggaggaggaaagaagaagaagaaag;subset=0
##gff-version 3
RBFOX1	ABCC	Mirror_Repeat	96	218	.	+	.	ID=RBFOX1_96_218_MR;spacer=3;repeat=15;perms=8;minloop=168;composition=6A/0C/9G/0T;sequence=agggagagagagggaggaagggagagagagggaggaagggagagagaggaaggaagggagagagagggaggaagggagagagagggaggaagggagagagagggaggaagggagagagaggga;subset=1
RBFOX1	ABCC	Mirror_Repeat	204	290	.	+	.	ID=RBFOX1_204_290_MR;spacer=3;repeat=15;perms=4;minloop=236;composition=6A/0C/9G/0T;sequence=agggagagagagggaggaagggagagagagggaggaagggagagagagggaggaagggagagagagggaggaagggagagagaggga;subset=1
RBFOX1	ABCC	Mirror_Repeat	260	322	.	+	.	ID=RBFOX1_260_322_MR;spacer=37;repeat=13;perms=2;minloop=278;composition=5A/0C/8G/0T;sequence=ggagagagagggaggaagggagagagagggaggaagaggggaaggaaggaagggagagagagg;subset=0
RBFOX1	ABCC	Mirror_Repeat	312	340	.	+	.	ID=RBFOX1_312_340_MR;spacer=3;repeat=13;perms=1;minloop=340;composition=6A/0C/7G/0T;sequence=ggagagagaggaaggaaaggagagagagg;subset=1
RBFOX1	ABCC	Mirror_Repeat	350	374	.	+	.	ID=RBFOX1_350_374_MR;spacer=3;repeat=11;perms=1;minloop=374;composition=4A/0C/7G/0T;sequence=agggaggggaaggaaaggggaggga;subset=1
##gff-version 3
ROBO2	ABCC	Mirror_Repeat	14	44	.	+	.	ID=ROBO2_14_44_MR;spacer=1;repeat=15;perms=1;minloop=44;composition=11A/0C/4G/0T;sequence=aagagaaagaagaaagaaagaagaaagagaa;subset=1
ROBO2	ABCC	Mirror_Repeat	23	90	.	+	.	ID=ROBO2_23_90_MR;spacer=8;repeat=13;perms=5;minloop=56;composition=10A/0C/3G/0T;sequence=aagaaagaaagaagaaagagaaagaaagaaagaaagaaagaaagaaagggagagaaagaaagaaagaa;subset=0
ROBO2	ABCC	Mirror_Repeat	24	106	.	+	.	ID=ROBO2_24_106_MR;spacer=51;repeat=16;perms=1;minloop=106;composition=12A/0C/4G/0T;sequence=agaaagaaagaagaaagagaaagaaagaaagaaagaaagaaagaaagggagagaaagaaagaaagaaaaagaagaaagaaaga;subset=0
ROBO2	ABCC	Mirror_Repeat	34	135	.	+	.	ID=ROBO2_34_135_MR;spacer=62;repeat=20;perms=1;minloop=135;composition=15A/0C/5G/0T;sequence=aagaaagagaaagaaagaaagaaagaaagaaagaaagggagagaaagaaagaaagaaaaagaagaaagaaagagaaagagaaaaagaaagaaagagaaagaa;subset=0
ROBO2	ABCC	Mirror_Repeat	41	189	.	+	.	ID=ROBO2_41_189_MR;spacer=87;repeat=31;perms=1;minloop=189;composition=22A/0C/9G/0T;sequence=agaaagaaagaaagaaagaaagaaagaaagggagagaaagaaagaaagaaaaagaagaaagaaagagaaagagaaaaagaaagaaagagaaagaaagaaaaaaagaagaaagaaagaaggaaagaaagaaagaaagaaagaaagaaaga;subset=0
ROBO2	ABCC	Mirror_Repeat	160	212	.	+	.	ID=ROBO2_160_212_MR;spacer=1;repeat=26;perms=1;minloop=212;composition=19A/0C/7G/0T;sequence=gaaagaaagaaagaaagaaagaaagaaagaaagaaagaaagaaagaaagaaag;subset=1
ROBO2	ABCC	Mirror_Repeat	161	215	.	+	.	ID=ROBO2_161_215_MR;spacer=1;repeat=27;perms=1;minloop=215;composition=21A/0C/6G/0T;sequence=aaagaaagaaagaaagaaagaaagaaagaaagaaagaaagaaagaaagaaagaaa;subset=1
##gff-version 3
SEMA5A	ABCC	Mirror_Repeat	23	66	.	+	.	ID=SEMA5A_23_66_MR;spacer=0;repeat=22;perms=1;minloop=66;composition=13A/0C/9G/0T;sequence=aaggaaggaaaggaaaggaaaggaaaggaaaggaaaggaaggaa;subset=1
SEMA5A	ABCC	Mirror_Repeat	27	100	.	+	.	ID=SEMA5A_27_100_MR;spacer=0;repeat=37;perms=1;minloop=100;composition=22A/0C/15G/0T;sequence=aaggaaaggaaaggaaaggaaaggaaaggaaaggaaggaaggaaaggaaaggaaaggaaaggaaaggaaaggaa;subset=1
SEMA5A	ABCC	Mirror_Repeat	61	208	.	+	.	ID=SEMA5A_61_208_MR;spacer=42;repeat=53;perms=1;minloop=208;composition=31A/0C/22G/0T;sequence=aaggaaggaaaggaaaggaaaggaaaggaaaggaaaggaaaggaaaggaaaggaaaggaaaggaaaggagggaaaggaagggaaaggaagggaagggaaaggaaaggaaaggaaaggaaaggaaaggaaaggaaaggaaaggaaggaa;subset=0
SEMA5A	ABCC	Mirror_Repeat	208	229	.	+	.	ID=SEMA5A_208_229_MR;spacer=0;repeat=11;perms=1;minloop=229;composition=5A/0C/6G/0T;sequence=aagggaagggaagggaagggaa;subset=1
##gff-version 3
SHANK2	ABCC	Mirror_Repeat	19	125	.	+	.	ID=SHANK2_19_125_MR;spacer=81;repeat=13;perms=1;minloop=125;composition=4A/0C/9G/0T;sequence=agggagggagggagaggaaaggagggagggagaggaaaggagggagggagaggaaaggagggagggagaggaaggaagggagggagaggaaggaagggagggaggga;subset=0
SHANK2	ABCC	Mirror_Repeat	39	162	.	+	.	ID=SHANK2_39_162_MR;spacer=94;repeat=15;perms=2;minloop=57;composition=4A/0C/11G/0T;sequence=ggagggagggagaggaaaggagggagggagaggaaaggagggagggagaggaaggaagggagggagaggaaggaagggagggagggagaagggagggaaggggaaggagggagagggagggagg;subset=0
SHANK2	ABCC	Mirror_Repeat	75	180	.	+	.	ID=SHANK2_75_180_MR;spacer=68;repeat=19;perms=1;minloop=180;composition=6A/0C/13G/0T;sequence=ggagggagggagaggaaggaagggagggagaggaaggaagggagggagggagaagggagggaaggggaaggagggagagggagggagggaaggagagggagggagg;subset=0
SHANK2	ABCC	Mirror_Repeat	77	210	.	+	.	ID=SHANK2_77_210_MR;spacer=100;repeat=17;perms=1;minloop=210;composition=6A/0C/11G/0T;sequence=agggagggagaggaaggaagggagggagaggaaggaagggagggagggagaagggagggaaggggaaggagggagagggagggagggaaggagagggagggagggagagggagggagggaaggagagggaggga;subset=0
SHANK2	ABCC	Mirror_Repeat	91	214	.	+	.	ID=SHANK2_91_214_MR;spacer=82;repeat=21;perms=1;minloop=214;composition=8A/0C/13G/0T;sequence=aggaagggagggagaggaaggaagggagggagggagaagggagggaaggggaaggagggagagggagggagggaaggagagggagggagggagagggagggagggaaggagagggagggaagga;subset=0
SHANK2	ABCC	Mirror_Repeat	104	251	.	+	.	ID=SHANK2_104_251_MR;spacer=100;repeat=24;perms=1;minloop=251;composition=9A/0C/15G/0T;sequence=gaggaaggaagggagggagggagaagggagggaaggggaaggagggagagggagggagggaaggagagggagggagggagagggagggagggaaggagagggagggaaggagagggagggagggagagggagggagggaaggaaggag;subset=0
SHANK2	ABCC	Mirror_Repeat	151	299	.	+	.	ID=SHANK2_151_299_MR;spacer=91;repeat=29;perms=1;minloop=299;composition=9A/0C/20G/0T;sequence=gagggagggagggaaggagagggagggagggagagggagggagggaaggagagggagggaaggagagggagggagggagagggagggagggaaggaaggagggagggaaggagggagggagagggagggagaggaagggagggagggag;subset=0
SHANK2	ABCC	Mirror_Repeat	260	300	.	+	.	ID=SHANK2_260_300_MR;spacer=17;repeat=12;perms=1;minloop=300;composition=3A/0C/9G/0T;sequence=ggagggagggagagggagggagaggaagggagggagggagg;subset=0
SHANK2	ABCC	Mirror_Repeat	270	304	.	+	.	ID=SHANK2_270_304_MR;spacer=11;repeat=12;perms=1;minloop=304;composition=4A/0C/8G/0T;sequence=agagggagggagaggaagggagggagggagggaga;subset=0
SHANK2	ABCC	Mirror_Repeat	294	319	.	+	.	ID=SHANK2_294_319_MR;spacer=0;repeat=13;perms=1;minloop=319;composition=5A/0C/8G/0T;sequence=agggagggagaaggaagagggaggga;subset=1
