# Supplementary material for: Gene regulation by long purine tracks in brain related diseases
Source: Data Brief. 2015 Sep 4;5:218–25. doi: 10.1016/j.dib.2015.08.024 (PMC4589756; doi:10.1016/j.dib.2015.08.024)
Supplement: Supplementary file 1 — Supplementary material [file mmc1.zip › 5513a846707e4_MR.tsv]

Sequence_name	Source	Type	Start	Stop	Length	Score	Strand	Repeat	Spacer	Permutations	Subset	Composition	Sequence
LINGO2	ABCC	Mirror_Repeat	77	108	32	NA	+	15	2	1	1	7A/0C/8G/0T	aggaaggaaggaagggaggaaggaaggaagga
LINGO2	ABCC	Mirror_Repeat	94	211	118	NA	+	15	8	2	0	7A/0C/8G/0T	ggaaggaaggaaggaagggagggaggaaggaaggaagggaggaaggaagggagggagggaggaagggagggaggaaggaagggagggaggaaggaagggagggaggaaggaaggaagg
LINGO2	ABCC	Mirror_Repeat	349	452	104	NA	+	16	72	1	0	8A/0C/8G/0T	aggaaggaaggaaggaagggagggaggaaggaaggaagggaggaaggaagggagggagggaggaagggagggaggaaggaagggagggaggaaggaaggaagga
LINGO2	ABCC	Mirror_Repeat	350	455	106	NA	+	18	70	1	0	8A/0C/10G/0T	ggaaggaaggaaggaagggagggaggaaggaaggaagggaggaaggaagggagggagggaggaagggagggaggaaggaagggagggaggaaggaaggaaggaagg
LINGO2	ABCC	Mirror_Repeat	437	508	72	NA	+	19	34	1	0	9A/0C/10G/0T	aggaaggaaggaaggaagggaggaaggaaggaagggaggaaggaagggagggaggaaggaaggaaggaagga
LINGO2	ABCC	Mirror_Repeat	438	511	74	NA	+	18	38	1	0	8A/0C/10G/0T	ggaaggaaggaaggaagggaggaaggaaggaagggaggaaggaagggagggaggaaggaaggaaggaaggaagg
CLDN14	ABCC	Mirror_Repeat	29	157	129	NA	+	23	83	1	0	6A/0C/17G/0T	agggagggagggagggagggaggaagggagggaggaagggagggaggaagggaggaagggagggaggaaggaagggagggagggaggaagggagggagggaggaagggagggagggagggagggaggga
CLDN14	ABCC	Mirror_Repeat	31	159	129	NA	+	21	87	1	0	5A/0C/16G/0T	ggagggagggagggagggaggaagggagggaggaagggagggaggaagggaggaagggagggaggaaggaagggagggagggaggaagggagggagggaggaagggagggagggagggagggagggagg
CLDN14	ABCC	Mirror_Repeat	133	213	81	NA	+	25	31	1	0	7A/0C/18G/0T	agggagggagggagggagggagggaggaagggagggagggaggaagggagggaggaagggagggagggagggagggaggga
CLDN14	ABCC	Mirror_Repeat	135	215	81	NA	+	25	31	1	0	6A/0C/19G/0T	ggagggagggagggagggagggaggaagggagggagggaggaagggagggaggaagggagggagggagggagggagggagg
CLDN14	ABCC	Mirror_Repeat	195	323	129	NA	+	19	3	3	1	5A/0C/14G/0T	ggagggagggagggagggaggaagggagggagggagggaggaagggagggaggaaggaagggagggagggaggaagggagggagggaggaagggagggagggagggaggaagggagggagggagggagg
CLDN14	ABCC	Mirror_Repeat	287	383	97	NA	+	17	63	1	0	4A/0C/13G/0T	ggagggagggagggaggaagggagggagggagggaggaagggagggaggaagggaggaagggagggaggaagggaggaagggagggagggagggagg
CLDN14	ABCC	Mirror_Repeat	291	419	129	NA	+	23	83	3	0	7A/0C/16G/0T	ggagggagggaggaagggagggagggagggaggaagggagggaggaagggaggaagggagggaggaagggaggaagggagggagggagggaggaagggagggaggaagggagggaaggagggagggagg
CLDN14	ABCC	Mirror_Repeat	397	481	85	NA	+	23	39	1	0	7A/0C/16G/0T	agggagggaaggagggagggaggaagggagggaggaagggagggagggaggaaggaagggagggagggagggaggaagggaggga
CLDN14	ABCC	Mirror_Repeat	499	551	53	NA	+	23	7	1	1	6A/0C/17G/0T	ggagggagggagggagggagggaggaaggaagggagggagggagggagggagg
CLDN14	ABCC	Mirror_Repeat	500	574	75	NA	+	22	31	1	0	6A/0C/16G/0T	gagggagggagggagggagggaggaaggaagggagggagggagggagggaggaagggagggagggagggagggag
ALK	ABCC	Mirror_Repeat	1	55	55	NA	+	23	9	1	0	16A/0C/7G/0T	gaagaagaagaaaagaagaagaagaagaagaaaagaagaagaaaagaagaagaag
ALK	ABCC	Mirror_Repeat	13	63	51	NA	+	25	1	1	1	18A/0C/7G/0T	aagaagaagaagaagaagaaaagaagaagaaaagaagaagaagaagaagaa
ALK	ABCC	Mirror_Repeat	44	99	56	NA	+	28	0	1	1	19A/0C/9G/0T	aagaagaagaagaagaagaagaagaagaagaagaagaagaagaagaagaagaagaa
ALK	ABCC	Mirror_Repeat	46	100	55	NA	+	27	1	1	1	18A/0C/9G/0T	gaagaagaagaagaagaagaagaagaagaagaagaagaagaagaagaagaagaag
ALK	ABCC	Mirror_Repeat	117	197	81	NA	+	17	26	8	0	6A/0C/11G/0T	aggaggaggaggaggagaaggagaagaggaaggggaggaaggggaggaggaggaggaggaggaggaggaggaggaggagga
ALK	ABCC	Mirror_Repeat	119	198	80	NA	+	15	50	1	0	5A/0C/10G/0T	gaggaggaggaggagaaggagaagaggaaggggaggaaggggaggaggaggaggaggaggaggaggaggaggaggaggag
ALK	ABCC	Mirror_Repeat	207	249	43	NA	+	21	1	1	1	10A/0C/11G/0T	gaagaaggggaagaaggggaagaaggggaagaaggggaagaag
ALK	ABCC	Mirror_Repeat	215	250	36	NA	+	18	0	1	1	8A/0C/10G/0T	ggaagaaggggaagaaggggaagaaggggaagaagg
ALK	ABCC	Mirror_Repeat	263	292	30	NA	+	15	0	1	1	5A/0C/10G/0T	ggaaggggaaggggaaggggaaggggaagg
ALK	ABCC	Mirror_Repeat	264	297	34	NA	+	17	0	1	1	6A/0C/11G/0T	gaaggggaaggggaaggggaaggggaaggggaag
ALK	ABCC	Mirror_Repeat	348	408	61	NA	+	30	1	1	1	20A/0C/10G/0T	gaagaagaagaagaagaagaagaagaagaagaagaagaagaagaagaagaagaagaagaag
ALK	ABCC	Mirror_Repeat	349	410	62	NA	+	31	0	1	1	21A/0C/10G/0T	aagaagaagaagaagaagaagaagaagaagaagaagaagaagaagaagaagaagaagaagaa
ARPP21	ABCC	Mirror_Repeat	86	166	81	NA	+	15	51	1	0	12A/0C/3G/0T	aaagaaagaaagaaaaagaaagaaagaaagaaaagaaagggagaaaggagagagagaaagaaaaggaaagaaagaaagaaa
ARPP21	ABCC	Mirror_Repeat	94	172	79	NA	+	22	35	1	0	17A/0C/5G/0T	aaagaaaaagaaagaaagaaagaaaagaaagggagaaaggagagagagaaagaaaaggaaagaaagaaagaaaaagaaa
ARPP21	ABCC	Mirror_Repeat	99	230	132	NA	+	18	96	1	0	14A/0C/4G/0T	aaaagaaagaaagaaagaaaagaaagggagaaaggagagagagaaagaaaaggaaagaaagaaagaaaaagaaaagaaagggagaaaggagagagaaagaaaagagaaagaaagagaaagaaagaaagaaaa
ARPP21	ABCC	Mirror_Repeat	108	238	131	NA	+	17	97	1	0	13A/0C/4G/0T	aaagaaagaaaagaaagggagaaaggagagagagaaagaaaaggaaagaaagaaagaaaaagaaaagaaagggagaaaggagagagaaagaaaagagaaagaaagagaaagaaagaaagaaaagaaagaaa
ARPP21	ABCC	Mirror_Repeat	132	254	123	NA	+	18	87	1	0	11A/0C/7G/0T	ggagagagagaaagaaaaggaaagaaagaaagaaaaagaaaagaaagggagaaaggagagagaaagaaaagagaaagaaagagaaagaaagaaagaaaagaaagaaaaagaaagagagagagg
ARPP21	ABCC	Mirror_Repeat	266	291	26	NA	+	12	2	1	1	6A/0C/6G/0T	ggaaggaaggaagaaaggaaggaagg
ARPP21	ABCC	Mirror_Repeat	268	293	26	NA	+	11	4	1	1	6A/0C/5G/0T	aaggaaggaagaaaggaaggaaggaa
ARPP21	ABCC	Mirror_Repeat	276	297	22	NA	+	11	0	1	1	7A/0C/4G/0T	aagaaaggaaggaaggaaagaa
JAKMIP1	ABCC	Mirror_Repeat	8	42	35	NA	+	11	13	1	0	8A/0C/3G/0T	aaggaaagaaagaaaagagaaagaaaagaaaggaa
JAKMIP1	ABCC	Mirror_Repeat	54	80	27	NA	+	13	1	1	1	8A/0C/5G/0T	aagaaagagagagagagagagaaagaa
JAKMIP1	ABCC	Mirror_Repeat	81	253	173	NA	+	38	89	3	0	29A/0C/9G/0T	aaagaaagaaagaaagaaagaaagaaagaaagaaagaaggaaaggaagaaagaaaggaagaaaagaaagaaaaagaaaaagaaagaaagaaaagaaagaaaggaaaggaaaggaagaaagagagagaaagaaagaaagaaagaaagaaagaaagaaagaaagaaagaaagaaa
JAKMIP1	ABCC	Mirror_Repeat	205	255	51	NA	+	25	1	1	1	19A/0C/6G/0T	agaaagaaagaaagaaagaaagaaagaaagaaagaaagaaagaaagaaaga
JAKMIP1	ABCC	Mirror_Repeat	207	257	51	NA	+	25	1	1	1	19A/0C/6G/0T	aaagaaagaaagaaagaaagaaagaaagaaagaaagaaagaaagaaagaaa
JAKMIP1	ABCC	Mirror_Repeat	237	322	86	NA	+	22	42	1	0	17A/0C/5G/0T	agaaagaaagaaagaaagaaaaagaaagaaagagaaggaaggaaggaaggaaagaaagagaaagaaaagaaagaaagaaagaaaga
CLIP2	ABCC	Mirror_Repeat	7	29	23	NA	+	11	1	1	1	7A/0C/4G/0T	aagaaagagagagagagaaagaa
CLIP2	ABCC	Mirror_Repeat	23	42	20	NA	+	10	0	1	1	6A/0C/4G/0T	gaaagaaggaaggaagaaag
CLIP2	ABCC	Mirror_Repeat	52	186	135	NA	+	19	97	1	0	8A/0C/11G/0T	ggaagggaaggaagggaaggaaaggaaggaagggaaagaaaggaaggaagggaaggaaaggaaggaagggaaggaagagaagaaggagagaaagaaagaaggaaggaaagggaagagaagggaaggaagggaagg
CLIP2	ABCC	Mirror_Repeat	112	189	78	NA	+	17	44	1	0	8A/0C/9G/0T	gaaggaagggaaggaagagaagaaggagagaaagaaagaaggaaggaaagggaagagaagggaaggaagggaaggaag
CLIP2	ABCC	Mirror_Repeat	138	205	68	NA	+	15	38	1	0	10A/0C/5G/0T	agagaaagaaagaaggaaggaaagggaagagaagggaaggaagggaaggaagagaagaaagaaagaga
CLIP2	ABCC	Mirror_Repeat	167	253	87	NA	+	20	47	1	0	9A/0C/11G/0T	agaagggaaggaagggaaggaagagaagaaagaaagagaaagaaagaaagaaagaaaaagaaggaagggaagggaaggaagggaaga
CLIP2	ABCC	Mirror_Repeat	250	294	45	NA	+	16	13	1	0	10A/0C/6G/0T	aagaaagagagagagaaagaaagagagagagagagagagaaagaa
CLIP2	ABCC	Mirror_Repeat	261	299	39	NA	+	19	1	1	1	12A/0C/7G/0T	agagaaagaaagagagagagagagagagaaagaaagaga
SHANK2	ABCC	Mirror_Repeat	19	125	107	NA	+	13	81	1	0	4A/0C/9G/0T	agggagggagggagaggaaaggagggagggagaggaaaggagggagggagaggaaaggagggagggagaggaaggaagggagggagaggaaggaagggagggaggga
SHANK2	ABCC	Mirror_Repeat	39	162	124	NA	+	15	94	2	0	4A/0C/11G/0T	ggagggagggagaggaaaggagggagggagaggaaaggagggagggagaggaaggaagggagggagaggaaggaagggagggagggagaagggagggaaggggaaggagggagagggagggagg
SHANK2	ABCC	Mirror_Repeat	75	180	106	NA	+	19	68	1	0	6A/0C/13G/0T	ggagggagggagaggaaggaagggagggagaggaaggaagggagggagggagaagggagggaaggggaaggagggagagggagggagggaaggagagggagggagg
SHANK2	ABCC	Mirror_Repeat	77	210	134	NA	+	17	100	1	0	6A/0C/11G/0T	agggagggagaggaaggaagggagggagaggaaggaagggagggagggagaagggagggaaggggaaggagggagagggagggagggaaggagagggagggagggagagggagggagggaaggagagggaggga
SHANK2	ABCC	Mirror_Repeat	91	214	124	NA	+	21	82	1	0	8A/0C/13G/0T	aggaagggagggagaggaaggaagggagggagggagaagggagggaaggggaaggagggagagggagggagggaaggagagggagggagggagagggagggagggaaggagagggagggaagga
SHANK2	ABCC	Mirror_Repeat	104	251	148	NA	+	24	100	1	0	9A/0C/15G/0T	gaggaaggaagggagggagggagaagggagggaaggggaaggagggagagggagggagggaaggagagggagggagggagagggagggagggaaggagagggagggaaggagagggagggagggagagggagggagggaaggaaggag
SHANK2	ABCC	Mirror_Repeat	151	299	149	NA	+	29	91	1	0	9A/0C/20G/0T	gagggagggagggaaggagagggagggagggagagggagggagggaaggagagggagggaaggagagggagggagggagagggagggagggaaggaaggagggagggaaggagggagggagagggagggagaggaagggagggagggag
SHANK2	ABCC	Mirror_Repeat	260	300	41	NA	+	12	17	1	0	3A/0C/9G/0T	ggagggagggagagggagggagaggaagggagggagggagg
SHANK2	ABCC	Mirror_Repeat	270	304	35	NA	+	12	11	1	0	4A/0C/8G/0T	agagggagggagaggaagggagggagggagggaga
SHANK2	ABCC	Mirror_Repeat	294	319	26	NA	+	13	0	1	1	5A/0C/8G/0T	agggagggagaaggaagagggaggga
RBFOX1	ABCC	Mirror_Repeat	96	218	123	NA	+	15	3	8	1	6A/0C/9G/0T	agggagagagagggaggaagggagagagagggaggaagggagagagaggaaggaagggagagagagggaggaagggagagagagggaggaagggagagagagggaggaagggagagagaggga
RBFOX1	ABCC	Mirror_Repeat	204	290	87	NA	+	15	3	4	1	6A/0C/9G/0T	agggagagagagggaggaagggagagagagggaggaagggagagagagggaggaagggagagagagggaggaagggagagagaggga
RBFOX1	ABCC	Mirror_Repeat	260	322	63	NA	+	13	37	2	0	5A/0C/8G/0T	ggagagagagggaggaagggagagagagggaggaagaggggaaggaaggaagggagagagagg
RBFOX1	ABCC	Mirror_Repeat	312	340	29	NA	+	13	3	1	1	6A/0C/7G/0T	ggagagagaggaaggaaaggagagagagg
RBFOX1	ABCC	Mirror_Repeat	350	374	25	NA	+	11	3	1	1	4A/0C/7G/0T	agggaggggaaggaaaggggaggga
KLK6	ABCC	Mirror_Repeat	85	150	66	NA	+	30	6	1	1	12A/0C/18G/0T	gaggaggaggaagaggagaaggaggaggaggaggaagaggaggaggaagaggagaaggaggaggag
KLK6	ABCC	Mirror_Repeat	130	174	45	NA	+	21	3	1	1	9A/0C/12G/0T	gaagaggagaaggaggaggaggaagaggaggaggaagaggagaag
KLK6	ABCC	Mirror_Repeat	140	239	100	NA	+	11	78	1	0	4A/0C/7G/0T	aggaggaggaggaagaggaggaggaagaggagaagaaggaggaagaagaggaggaggaagaggaggaggaggaagaggaggaggaggaagaggaggagga
KLK6	ABCC	Mirror_Repeat	133	234	102	NA	+	20	47	2	0	8A/0C/12G/0T	gaggagaaggaggaggaggaagaggaggaggaagaggagaagaaggaggaagaagaggaggaggaagaggaggaggaggaagaggaggaggaggaagaggag
KLK6	ABCC	Mirror_Repeat	142	240	99	NA	+	11	77	1	0	4A/0C/7G/0T	gaggaggaggaagaggaggaggaagaggagaagaaggaggaagaagaggaggaggaagaggaggaggaggaagaggaggaggaggaagaggaggaggag
KLK6	ABCC	Mirror_Repeat	211	258	48	NA	+	12	24	1	0	5A/0C/7G/0T	gaagaggaggaggaggaagaggaggaggagaaggaagaggaggagaag
KLK6	ABCC	Mirror_Repeat	209	245	37	NA	+	17	3	1	1	7A/0C/10G/0T	aggaagaggaggaggaggaagaggaggaggagaagga
KLK6	ABCC	Mirror_Repeat	215	280	66	NA	+	14	38	1	0	6A/0C/8G/0T	aggaggaggaggaagaggaggaggagaaggaagaggaggagaagaggaggaaaaggaggaggagga
KLK6	ABCC	Mirror_Repeat	230	310	81	NA	+	11	59	1	0	4A/0C/7G/0T	aggaggaggagaaggaagaggaggagaagaggaggaaaaggaggaggaggaaaagggggaggaggaagaggaggaggagga
KLK6	ABCC	Mirror_Repeat	229	308	80	NA	+	17	46	1	0	7A/0C/10G/0T	gaggaggaggagaaggaagaggaggagaagaggaggaaaaggaggaggaggaaaagggggaggaggaagaggaggaggag
KLK6	ABCC	Mirror_Repeat	267	311	45	NA	+	14	17	1	0	6A/0C/8G/0T	aaggaggaggaggaaaagggggaggaggaagaggaggaggaggaa
GRIA3	ABCC	Mirror_Repeat	1	28	28	NA	+	14	0	1	1	7A/0C/7G/0T	gaaggaaggaaggaaggaaggaaggaag
GRIA3	ABCC	Mirror_Repeat	4	29	26	NA	+	13	0	1	1	6A/0C/7G/0T	ggaaggaaggaaggaaggaaggaagg
GRIA3	ABCC	Mirror_Repeat	26	64	39	NA	+	19	1	1	1	6A/0C/13G/0T	aagggagggagggagggagggagggagggagggagggaa
GRIA3	ABCC	Mirror_Repeat	62	134	73	NA	+	36	1	1	1	27A/0C/9G/0T	gaaagaaagaaagaaagaaagaaagaaagaaagaaagaaagaaagaaagaaagaaagaaagaaagaaagaaag
GRIA3	ABCC	Mirror_Repeat	65	135	71	NA	+	35	1	1	1	26A/0C/9G/0T	agaaagaaagaaagaaagaaagaaagaaagaaagaaagaaagaaagaaagaaagaaagaaagaaagaaaga
GRIA3	ABCC	Mirror_Repeat	109	175	67	NA	+	25	17	1	0	19A/0C/6G/0T	agaaagaaagaaagaaagaaagaaagagagagaaagaaagaaaaagaaagaaagaaagaaagaaaga
GRIA3	ABCC	Mirror_Repeat	124	217	94	NA	+	16	62	1	0	11A/0C/5G/0T	aagaaagaaagagagagaaagaaagaaaaagaaagaaagaaagaaagaaagagaaagaagagagagaaagaaagaaaaagagagaaagaaagaa
GRIA3	ABCC	Mirror_Repeat	123	200	78	NA	+	20	38	1	0	14A/0C/6G/0T	aaagaaagaaagagagagaaagaaagaaaaagaaagaaagaaagaaagaaagagaaagaagagagagaaagaaagaaa
GRIA3	ABCC	Mirror_Repeat	141	231	91	NA	+	11	69	1	0	9A/0C/2G/0T	aaagaaagaaaaagaaagaaagaaagaaagaaagagaaagaagagagagaaagaaagaaaaagagagaaagaaagaagagaaagaaagaaa
GRIA3	ABCC	Mirror_Repeat	143	239	97	NA	+	21	55	1	0	16A/0C/5G/0T	agaaagaaaaagaaagaaagaaagaaagaaagagaaagaagagagagaaagaaagaaaaagagagaaagaaagaagagaaagaaagaaaaagaaaga
GRIA3	ABCC	Mirror_Repeat	157	294	138	NA	+	26	86	1	0	19A/0C/7G/0T	agaaagaaagaaagaaagagaaagaagagagagaaagaaagaaaaagagagaaagaaagaagagaaagaaagaaaaagaaagagaaagaaagaagaaagagagagaaagaaaaagaaagagaaagaaagaaagaaaga
GRIA3	ABCC	Mirror_Repeat	237	296	60	NA	+	14	32	1	0	10A/0C/4G/0T	agagaaagaaagaagaaagagagagaaagaaaaagaaagagaaagaaagaaagaaagaga
GRIA3	ABCC	Mirror_Repeat	256	298	43	NA	+	13	17	1	0	9A/0C/4G/0T	agagagaaagaaaaagaaagagaaagaaagaaagaaagagaga
RABGAP1L	ABCC	Mirror_Repeat	9	66	58	NA	+	11	36	1	0	8A/0C/3G/0T	aagaagaagaagaagaggaagaggagggggaggggggaggaggaggaaagaagaagaa
RABGAP1L	ABCC	Mirror_Repeat	10	68	59	NA	+	13	33	1	0	9A/0C/4G/0T	agaagaagaagaagaggaagaggagggggaggggggaggaggaggaaagaagaagaaga
RABGAP1L	ABCC	Mirror_Repeat	29	90	62	NA	+	16	30	1	0	3A/0C/13G/0T	gaggagggggaggggggaggaggaggaaagaagaagaagaggaggagggggagggggaggag
RABGAP1L	ABCC	Mirror_Repeat	67	173	107	NA	+	26	55	1	0	7A/0C/19G/0T	gaggaggagggggagggggaggaggaagaaagaagaagaggaagaggagagggagggggaggaggaggaaagaagaagaagaggaggagggggagggggaggaggag
RABGAP1L	ABCC	Mirror_Repeat	124	174	51	NA	+	11	29	1	0	3A/0C/8G/0T	ggaggaggaggaaagaagaagaagaggaggagggggagggggaggaggagg
RABGAP1L	ABCC	Mirror_Repeat	126	175	50	NA	+	10	30	1	0	4A/0C/6G/0T	aggaggaggaaagaagaagaagaggaggagggggagggggaggaggagga
RABGAP1L	ABCC	Mirror_Repeat	134	191	58	NA	+	15	28	1	0	10A/0C/5G/0T	gaaagaagaagaagaggaggagggggagggggaggaggaggaaagaagaagaagaaag
GPR155	ABCC	Mirror_Repeat	37	106	70	NA	+	13	44	1	0	7A/0C/6G/0T	aagaagggaaggagggaaggagggagggagggaaggaagggaaaggaaggaaaggaaaggaagggaagaa
GPR155	ABCC	Mirror_Repeat	64	140	77	NA	+	13	51	1	0	5A/0C/8G/0T	gagggaaggaagggaaaggaaggaaaggaaaggaagggaagaaagggaagggaaggaaggaaaaggaaggaagggag
GPR155	ABCC	Mirror_Repeat	69	173	105	NA	+	23	59	1	0	12A/0C/11G/0T	aaggaagggaaaggaaggaaaggaaaggaagggaagaaagggaagggaaggaaggaaaaggaaggaagggagaggaaggaagggaaaggaaggaaagggaaggaa
GPR155	ABCC	Mirror_Repeat	90	176	87	NA	+	14	59	1	0	7A/0C/7G/0T	ggaaaggaagggaagaaagggaagggaaggaaggaaaaggaaggaagggagaggaaggaagggaaaggaaggaaagggaaggaaagg
GPR155	ABCC	Mirror_Repeat	106	193	88	NA	+	18	52	1	0	8A/0C/10G/0T	aagggaagggaaggaaggaaaaggaaggaagggagaggaaggaagggaaaggaaggaaagggaaggaaagggaaggaagggaagggaa
GPR155	ABCC	Mirror_Repeat	109	242	134	NA	+	27	80	1	0	14A/0C/13G/0T	ggaagggaaggaaggaaaaggaaggaagggagaggaaggaagggaaaggaaggaaagggaaggaaagggaaggaagggaagggaaggaagggaaaggaaggaaaagaaaggaaggaaaaggaaggaagggaagg
GPR155	ABCC	Mirror_Repeat	166	256	91	NA	+	25	41	1	0	11A/0C/14G/0T	ggaaggaaagggaaggaagggaagggaaggaagggaaaggaaggaaaagaaaggaaggaaaaggaaggaagggaaggaagggaaaggaagg
GPR155	ABCC	Mirror_Repeat	234	272	39	NA	+	12	15	1	0	6A/0C/6G/0T	aagggaaggaagggaaaggaaggaagagaaggaagggaa
GPR155	ABCC	Mirror_Repeat	249	281	33	NA	+	10	13	1	0	6A/0C/4G/0T	aaggaaggaagagaaggaagggaaaggaaggaa
GPR155	ABCC	Mirror_Repeat	250	284	35	NA	+	10	15	1	0	5A/0C/5G/0T	aggaaggaagagaaggaagggaaaggaaggaagga
ROBO2	ABCC	Mirror_Repeat	14	44	31	NA	+	15	1	1	1	11A/0C/4G/0T	aagagaaagaagaaagaaagaagaaagagaa
ROBO2	ABCC	Mirror_Repeat	23	90	68	NA	+	13	8	5	0	10A/0C/3G/0T	aagaaagaaagaagaaagagaaagaaagaaagaaagaaagaaagaaagggagagaaagaaagaaagaa
ROBO2	ABCC	Mirror_Repeat	24	106	83	NA	+	16	51	1	0	12A/0C/4G/0T	agaaagaaagaagaaagagaaagaaagaaagaaagaaagaaagaaagggagagaaagaaagaaagaaaaagaagaaagaaaga
ROBO2	ABCC	Mirror_Repeat	34	135	102	NA	+	20	62	1	0	15A/0C/5G/0T	aagaaagagaaagaaagaaagaaagaaagaaagaaagggagagaaagaaagaaagaaaaagaagaaagaaagagaaagagaaaaagaaagaaagagaaagaa
ROBO2	ABCC	Mirror_Repeat	41	189	149	NA	+	31	87	1	0	22A/0C/9G/0T	agaaagaaagaaagaaagaaagaaagaaagggagagaaagaaagaaagaaaaagaagaaagaaagagaaagagaaaaagaaagaaagagaaagaaagaaaaaaagaagaaagaaagaaggaaagaaagaaagaaagaaagaaagaaaga
ROBO2	ABCC	Mirror_Repeat	160	212	53	NA	+	26	1	1	1	19A/0C/7G/0T	gaaagaaagaaagaaagaaagaaagaaagaaagaaagaaagaaagaaagaaag
ROBO2	ABCC	Mirror_Repeat	161	215	55	NA	+	27	1	1	1	21A/0C/6G/0T	aaagaaagaaagaaagaaagaaagaaagaaagaaagaaagaaagaaagaaagaaa
ARPP21	ABCC	Mirror_Repeat	2	191	190	NA	+	49	59	12	0	33A/0C/16G/0T	aagaagaagaagaagaagaagaagaagaagaagaagaagaagaagaagaggaagaggaagaggaagaggaaggaggaggaggaggaggaggagaaggagaagaagaaaagaagaagaagaagaagaagaagaagaagaagaagaagaagaagaagaagaagaagaagaagaagaagaagaagaagaagaa
ARPP21	ABCC	Mirror_Repeat	4	192	189	NA	+	47	95	1	0	31A/0C/16G/0T	gaagaagaagaagaagaagaagaagaagaagaagaagaagaagaagaggaagaggaagaggaagaggaaggaggaggaggaggaggaggagaaggagaagaagaaaagaagaagaagaagaagaagaagaagaagaagaagaagaagaagaagaagaagaagaagaagaagaagaagaagaagaagaag
ARPP21	ABCC	Mirror_Repeat	166	206	41	NA	+	13	15	5	0	9A/0C/4G/0T	aagaagaagaagaagaagaagaagaaggagaagaagaagaa
STAC	ABCC	Mirror_Repeat	17	54	38	NA	+	19	0	1	1	9A/0C/10G/0T	ggaaggaaggaaggaaggaaggaaggaaggaaggaagg
APBB2	ABCC	Mirror_Repeat	6	40	35	NA	+	12	11	1	0	9A/0C/3G/0T	aaaggaaagaaagaaaagaaagaaaagaaaggaaa
APBB2	ABCC	Mirror_Repeat	37	97	61	NA	+	30	1	1	1	22A/0C/8G/0T	gaaagaaagaaagaaagaaagaaagaaagaaagaaagaaagaaagaaagaaagaaagaaag
APBB2	ABCC	Mirror_Repeat	39	99	61	NA	+	30	1	1	1	23A/0C/7G/0T	aagaaagaaagaaagaaagaaagaaagaaagaaagaaagaaagaaagaaagaaagaaagaa
APBB2	ABCC	Mirror_Repeat	87	148	62	NA	+	10	42	1	0	8A/0C/2G/0T	aagaaagaaagaaggaaggaaggaaggaaggaaggaaagaaagaaagaaagaaaagaaagaa
APBB2	ABCC	Mirror_Repeat	78	140	63	NA	+	20	23	1	0	15A/0C/5G/0T	aaagaaagaaagaaagaaagaaggaaggaaggaaggaaggaaggaaagaaagaaagaaagaaa
APBB2	ABCC	Mirror_Repeat	146	205	60	NA	+	30	0	1	1	15A/0C/15G/0T	gaaggaaggaaggaaggaaggaaggaaggaaggaaggaaggaaggaaggaaggaaggaag
APBB2	ABCC	Mirror_Repeat	147	208	62	NA	+	31	0	1	1	16A/0C/15G/0T	aaggaaggaaggaaggaaggaaggaaggaaggaaggaaggaaggaaggaaggaaggaaggaa
APBB2	ABCC	Mirror_Repeat	216	268	53	NA	+	26	1	1	1	19A/0C/7G/0T	gaaagaaagaaagaaagaaagaaagaaagaaagaaagaaagaaagaaagaaag
APBB2	ABCC	Mirror_Repeat	218	270	53	NA	+	26	1	1	1	20A/0C/6G/0T	aagaaagaaagaaagaaagaaagaaagaaagaaagaaagaaagaaagaaagaa
SEMA5A	ABCC	Mirror_Repeat	23	66	44	NA	+	22	0	1	1	13A/0C/9G/0T	aaggaaggaaaggaaaggaaaggaaaggaaaggaaaggaaggaa
SEMA5A	ABCC	Mirror_Repeat	27	100	74	NA	+	37	0	1	1	22A/0C/15G/0T	aaggaaaggaaaggaaaggaaaggaaaggaaaggaaggaaggaaaggaaaggaaaggaaaggaaaggaaaggaa
SEMA5A	ABCC	Mirror_Repeat	61	208	148	NA	+	53	42	1	0	31A/0C/22G/0T	aaggaaggaaaggaaaggaaaggaaaggaaaggaaaggaaaggaaaggaaaggaaaggaaaggaaaggagggaaaggaagggaaaggaagggaagggaaaggaaaggaaaggaaaggaaaggaaaggaaaggaaaggaaaggaaggaa
SEMA5A	ABCC	Mirror_Repeat	208	229	22	NA	+	11	0	1	1	5A/0C/6G/0T	aagggaagggaagggaagggaa
CNTNAP2	ABCC	Mirror_Repeat	11	66	56	NA	+	28	0	1	1	14A/0C/14G/0T	gaaggaaggaaggaaggaaggaaggaaggaaggaaggaaggaaggaaggaaggaag
CNTNAP2	ABCC	Mirror_Repeat	12	69	58	NA	+	29	0	1	1	15A/0C/14G/0T	aaggaaggaaggaaggaaggaaggaaggaaggaaggaaggaaggaaggaaggaaggaa
CNTNAP2	ABCC	Mirror_Repeat	20	173	154	NA	+	27	100	6	0	14A/0C/13G/0T	aaggaaggaaggaaggaaggaaggaaggaaggaaggaaggaaggaaggaaagaaagaaagaaggaaagaaggaaagaaggaaggaaggagggaaagaaggaaggagggaaagaaggaaggagggaaagaaggaaggaaggaaggaaggaaggaa
CNTNAP2	ABCC	Mirror_Repeat	156	189	34	NA	+	15	4	1	1	8A/0C/7G/0T	aaggaaggaaggaaggaaagaaggaaggaaggaa
CNTNAP2	ABCC	Mirror_Repeat	176	213	38	NA	+	11	4	2	1	6A/0C/5G/0T	aaggaaggaaggaaagaaggaaggaaagaaggaaggaa
CNTNAP2	ABCC	Mirror_Repeat	199	239	41	NA	+	11	3	2	1	7A/0C/4G/0T	gaaagaaggaaggaaaggaagaaagagagaaaggaagaaag
CNTNAP2	ABCC	Mirror_Repeat	217	261	45	NA	+	15	3	2	1	10A/0C/5G/0T	aagaaagagagaaaggaagaaagagagaaagaaagagagaaagaa
CNTNAP2	ABCC	Mirror_Repeat	242	272	31	NA	+	11	1	3	1	8A/0C/3G/0T	agaaagaaagagagaaagaaagaaagaaaga
ATRX	ABCC	Mirror_Repeat	29	89	61	NA	+	30	1	1	1	11A/0C/19G/0T	agggagagagggagagagggagagagggagagagggagagagggagagagggagagaggga
ATRX	ABCC	Mirror_Repeat	34	92	59	NA	+	29	1	1	1	11A/0C/18G/0T	gagagggagagagggagagagggagagagggagagagggagagagggagagagggagag
ATRX	ABCC	Mirror_Repeat	78	206	129	NA	+	20	23	4	0	7A/0C/13G/0T	gggagagagggagagggagagaggggaagagggagagaggggaagagggagagggagagaggggaagagggagagggagagaggggaagagggagagggagagaggggaagagggagagggagagaggg
CACNA1A	ABCC	Mirror_Repeat	1	29	29	NA	+	13	3	1	1	11A/0C/2G/0T	aaaagaaaagaaaggaaaagaaaagaaaa
CACNA1A	ABCC	Mirror_Repeat	3	32	30	NA	+	11	8	1	0	9A/0C/2G/0T	aagaaaagaaaggaaaagaaaagaaaagaa
CACNA1A	ABCC	Mirror_Repeat	53	87	35	NA	+	17	1	1	1	11A/0C/6G/0T	aaggaaagaaagagagagagagagaaagaaaggaa
CACNA1A	ABCC	Mirror_Repeat	85	125	41	NA	+	20	1	1	1	15A/0C/5G/0T	gaaagaaagaaagaaagaaagaaagaaagaaagaaagaaag
CACNA1A	ABCC	Mirror_Repeat	88	126	39	NA	+	19	1	1	1	14A/0C/5G/0T	agaaagaaagaaagaaagaaagaaagaaagaaagaaaga
CACNA1A	ABCC	Mirror_Repeat	98	143	46	NA	+	15	16	4	0	12A/0C/3G/0T	aaagaaagaaagaaagaaagaaagaaagagaaaagaaagaaagaaa
CACNA1A	ABCC	Mirror_Repeat	126	146	21	NA	+	10	1	1	1	8A/0C/2G/0T	agaaaagaaagaaagaaaaga
CACNA1A	ABCC	Mirror_Repeat	158	209	52	NA	+	14	24	1	0	8A/0C/6G/0T	aggaaggaaggaaaggaaagaaaggaaagagaaaggaaaaaggaaggaagga
CACNA1A	ABCC	Mirror_Repeat	160	224	65	NA	+	13	39	1	0	7A/0C/6G/0T	gaaggaaggaaaggaaagaaaggaaagagaaaggaaaaaggaaggaaggaaagaaaggaaggaag
CACNA1A	ABCC	Mirror_Repeat	161	267	107	NA	+	18	71	1	0	11A/0C/7G/0T	aaggaaggaaaggaaagaaaggaaagagaaaggaaaaaggaaggaaggaaagaaaggaaggaagaagggagggagggaaggagggaaagagaaaggaaaggaaggaa
CACNA1A	ABCC	Mirror_Repeat	196	284	89	NA	+	14	61	1	0	8A/0C/6G/0T	aaaggaaggaaggaaagaaaggaaggaagaagggagggagggaaggagggaaagagaaaggaaaggaaggaaaggaggaaggaaggaaa
CACNA1A	ABCC	Mirror_Repeat	212	285	74	NA	+	13	48	1	0	7A/0C/6G/0T	gaaaggaaggaagaagggagggagggaaggagggaaagagaaaggaaaggaaggaaaggaggaaggaaggaaag
CACNA1A	ABCC	Mirror_Repeat	254	287	34	NA	+	14	6	1	1	8A/0C/6G/0T	aggaaaggaaggaaaggaggaaggaaggaaagga
CACNG3	ABCC	Mirror_Repeat	5	36	32	NA	+	14	4	1	1	7A/0C/7G/0T	gaaggaaggaaggaagggaggaaggaaggaag
CACNG3	ABCC	Mirror_Repeat	6	39	34	NA	+	16	2	1	1	8A/0C/8G/0T	aaggaaggaaggaagggaggaaggaaggaaggaa
CACNG3	ABCC	Mirror_Repeat	23	58	36	NA	+	14	8	1	0	7A/0C/7G/0T	aggaaggaaggaaggaaaaagagaaggaaggaagga
CACNG3	ABCC	Mirror_Repeat	26	59	34	NA	+	14	6	1	1	8A/0C/6G/0T	aaggaaggaaggaaaaagagaaggaaggaaggaa
CACNG3	ABCC	Mirror_Repeat	34	87	54	NA	+	11	32	1	0	8A/0C/3G/0T	aaggaaaaagagaaggaaggaaggaaaagaaagaaggaaagaaagaaaaaggaa
CACNG3	ABCC	Mirror_Repeat	70	116	47	NA	+	14	19	1	0	11A/0C/3G/0T	gaaagaaagaaaaaggaaagaaagaaagaaagaaaaaagaaagaaag
CACNG3	ABCC	Mirror_Repeat	86	119	34	NA	+	15	4	2	1	12A/0C/3G/0T	aaagaaagaaagaaagaaaaaagaaagaaagaaa
CACNG3	ABCC	Mirror_Repeat	103	141	39	NA	+	16	7	1	1	13A/0C/3G/0T	aaaaagaaagaaagaaaagaaagaagaaagaaagaaaaa
CACNG3	ABCC	Mirror_Repeat	119	155	37	NA	+	17	3	1	1	13A/0C/4G/0T	aagaaagaagaaagaaagaaaaagaaagaagaaagaa
CACNG3	ABCC	Mirror_Repeat	130	191	62	NA	+	18	26	1	0	14A/0C/4G/0T	aagaaagaaaaagaaagaagaaagaaggaaggaaggagagagagagaaagaaaaagaaagaa
CACNG3	ABCC	Mirror_Repeat	139	254	116	NA	+	10	88	3	0	8A/0C/2G/0T	aaagaaagaagaaagaaggaaggaaggagagagagagaaagaaaaagaaagaagaaggaaggaaggagagagagagagaaagagaaagaaggaaagaaaagaaagaaagaaagaaa
CACNG3	ABCC	Mirror_Repeat	142	262	121	NA	+	14	93	1	0	10A/0C/4G/0T	gaaagaagaaagaaggaaggaaggagagagagagaaagaaaaagaaagaagaaggaaggaaggagagagagagagaaagagaaagaaggaaagaaaagaaagaaagaaagaaagaagaaag
CSMD3	ABCC	Mirror_Repeat	9	46	38	NA	+	12	14	1	0	10A/0C/2G/0T	aagaaaagaaaagagaaaagaaagaaaaaagaaaagaa
CSMD3	ABCC	Mirror_Repeat	25	82	58	NA	+	13	32	1	0	11A/0C/2G/0T	aaagaaagaaaaaagaaaagaagagagaaaaaagaaaaaagaaagaaaaagaaagaaa
CSMD3	ABCC	Mirror_Repeat	24	73	50	NA	+	20	10	1	0	17A/0C/3G/0T	aaaagaaagaaaaaagaaaagaagagagaaaaaagaaaaaagaaagaaaa
CSMD3	ABCC	Mirror_Repeat	71	99	29	NA	+	14	1	1	1	11A/0C/3G/0T	aaaagaaagaaagaaagaaagaaagaaaa
CSMD3	ABCC	Mirror_Repeat	72	119	48	NA	+	23	2	1	1	18A/0C/5G/0T	aaagaaagaaagaaagaaagaaagaaaagaaagaaagaaagaaagaaa
CSMD3	ABCC	Mirror_Repeat	74	121	48	NA	+	24	0	1	1	18A/0C/6G/0T	agaaagaaagaaagaaagaaagaaaagaaagaaagaaagaaagaaaga
CSMD3	ABCC	Mirror_Repeat	126	165	40	NA	+	20	0	1	1	10A/0C/10G/0T	gaaggaaggaaggaaggaaggaaggaaggaaggaaggaag
CSMD3	ABCC	Mirror_Repeat	127	168	42	NA	+	21	0	1	1	11A/0C/10G/0T	aaggaaggaaggaaggaaggaaggaaggaaggaaggaaggaa
CSMD3	ABCC	Mirror_Repeat	175	201	27	NA	+	13	1	1	1	5A/0C/8G/0T	aagggagggaaggaggaagggagggaa
FEZ1	ABCC	Mirror_Repeat	29	87	59	NA	+	29	1	1	1	22A/0C/7G/0T	aaagaaagaaagaaagaaagaaagaaagaaagaaagaaagaaagaaagaaagaaagaaa
FEZ1	ABCC	Mirror_Repeat	30	90	61	NA	+	30	1	1	1	23A/0C/7G/0T	aagaaagaaagaaagaaagaaagaaagaaagaaagaaagaaagaaagaaagaaagaaagaa
FEZ1	ABCC	Mirror_Repeat	32	220	189	NA	+	46	97	4	0	34A/0C/12G/0T	gaaagaaagaaagaaagaaagaaagaaagaaagaaagaaagaaagaaagaaagaaagaaggaaagaaggaaagaaggaaagaaggaaagaaggaaagaaggaaagaaggaaagaaggaaagaaggaaagaaagaaagaaagagagaaagaaagaaagaaagaaagaaagaaagaaagaaagaaagaaag
FGF14	ABCC	Mirror_Repeat	21	47	27	NA	+	13	1	1	1	5A/0C/8G/0T	aggagggaaagggagggaaagggagga
FGF14	ABCC	Mirror_Repeat	66	93	28	NA	+	14	0	1	1	5A/0C/9G/0T	gggaagggaagggaagggaagggaaggg
FGF14	ABCC	Mirror_Repeat	67	97	31	NA	+	15	1	1	1	6A/0C/9G/0T	ggaagggaagggaagggaagggaagggaagg
FGF14	ABCC	Mirror_Repeat	92	149	58	NA	+	29	0	1	1	14A/0C/15G/0T	ggaaggaaggaaggaaggaaggaaggaaggaaggaaggaaggaaggaaggaaggaagg
FGF14	ABCC	Mirror_Repeat	94	151	58	NA	+	29	0	1	1	15A/0C/14G/0T	aaggaaggaaggaaggaaggaaggaaggaaggaaggaaggaaggaaggaaggaaggaa
FGF14	ABCC	Mirror_Repeat	130	200	71	NA	+	23	25	1	0	13A/0C/10G/0T	aaggaaggaaggaaggaaggaaagagggagggaaggaaggaagaaaaaaaaggaaggaaggaaggaaggaa
FGF14	ABCC	Mirror_Repeat	178	201	24	NA	+	12	0	1	1	7A/0C/5G/0T	aaaggaaggaaggaaggaaggaaa
FLT1	ABCC	Mirror_Repeat	2	85	84	NA	+	29	26	1	0	22A/0C/7G/0T	aaagaaagaaagaaagaaagaaagaaagagagagagagagagagagagaaagaaaagaaagaaagaaagaaagaaagaaagaaa
FLT1	ABCC	Mirror_Repeat	3	88	86	NA	+	28	30	1	0	21A/0C/7G/0T	aagaaagaaagaaagaaagaaagaaagagagagagagagagagagagaaagaaaagaaagaaagaaagaaagaaagaaagaaagaa
FLT1	ABCC	Mirror_Repeat	55	193	139	NA	+	34	47	7	0	26A/0C/8G/0T	aaagaaagaaagaaagaaagaaagaaagaaagaaggaaggaaggaaggaaggaaggaaggaaggaaggaaggaaggaaggaaagaaagaaagaaagaaagaaagaaagaaagaaagaaagaaagaaagaaagaaagaaa
FLT1	ABCC	Mirror_Repeat	58	194	137	NA	+	31	75	1	0	23A/0C/8G/0T	gaaagaaagaaagaaagaaagaaagaaagaaggaaggaaggaaggaaggaaggaaggaaggaaggaaggaaggaaggaaagaaagaaagaaagaaagaaagaaagaaagaaagaaagaaagaaagaaagaaagaaag
FLT1	ABCC	Mirror_Repeat	130	198	69	NA	+	34	1	1	1	24A/0C/10G/0T	gaaggaaagaaagaaagaaagaaagaaagaaagaaagaaagaaagaaagaaagaaagaaagaaaggaag
FLT1	ABCC	Mirror_Repeat	144	220	77	NA	+	25	27	7	0	19A/0C/6G/0T	aagaaagaaagaaagaaagaaagaaagaaagaaagaaagaaagaaagaaaggaagaaagaaagaaagaaagaaagaa
GRK5	ABCC	Mirror_Repeat	1	121	121	NA	+	13	12	2	0	5A/0C/8G/0T	agggagagagggaagaaaggaagggagggagagagggagggaggaagggagagaggaggaagggaaggaggaagggagggagagaagaaagagggaagaaaggaagggagggagagaggga
GRK5	ABCC	Mirror_Repeat	22	125	104	NA	+	21	62	1	0	7A/0C/14G/0T	agggagggagagagggagggaggaagggagagaggaggaagggaaggaggaagggagggagagaagaaagagggaagaaaggaagggagggagagagggaggga
GRK5	ABCC	Mirror_Repeat	54	155	102	NA	+	19	64	1	0	8A/0C/11G/0T	aggaggaagggaaggaggaagggagggagagaagaaagagggaagaaaggaagggagggagagagggagggaggaagggagagaggaggaagggaaggagga
GRK5	ABCC	Mirror_Repeat	61	160	100	NA	+	17	66	1	0	7A/0C/10G/0T	agggaaggaggaagggagggagagaagaaagagggaagaaaggaagggagggagagagggagggaggaagggagagaggaggaagggaaggaggaaggga
GRK5	ABCC	Mirror_Repeat	105	176	72	NA	+	21	30	1	0	7A/0C/14G/0T	agggagggagagagggagggaggaagggagagaggaggaagggaaggaggaagggagggagagagggaggga
GRK5	ABCC	Mirror_Repeat	142	190	49	NA	+	11	27	1	0	5A/0C/6G/0T	gaagggaaggaggaagggagggagagagggagggaggaaggaagggaag
LRFN5	ABCC	Mirror_Repeat	11	43	33	NA	+	13	7	1	1	4A/0C/9G/0T	gaagggagggaggaagggagggagggagggaag
LRFN5	ABCC	Mirror_Repeat	63	137	75	NA	+	37	1	1	1	28A/0C/9G/0T	aaagaaagagaaagaaagaaagaaagaaagaaagaaagaaagaaagaaagaaagaaagaaagaaagagaaagaaa
LRFN5	ABCC	Mirror_Repeat	115	195	81	NA	+	15	51	1	0	11A/0C/4G/0T	agaaagaaagaaagagaaagaaagaaagaaaggaaagaaagaaagagaaagaaagaaagaaaggaaagaaagaaagaaaga
LRFN5	ABCC	Mirror_Repeat	112	177	66	NA	+	31	4	1	1	22A/0C/9G/0T	gaaagaaagaaagaaagagaaagaaagaaagaaaggaaagaaagaaagagaaagaaagaaagaaag
LRFN5	ABCC	Mirror_Repeat	117	207	91	NA	+	44	3	1	1	32A/0C/12G/0T	aaagaaagaaagagaaagaaagaaagaaaggaaagaaagaaagagaaagaaagaaagaaaggaaagaaagaaagaaagagaaagaaagaaa
LRFN5	ABCC	Mirror_Repeat	187	219	33	NA	+	13	7	1	1	10A/0C/3G/0T	aaagaaagagaaagaaagaaaaagagaaagaaa
OFCC1	ABCC	Mirror_Repeat	10	141	132	NA	+	17	80	2	0	7A/0C/10G/0T	gaggaggagaaggaggaagaagaaaagaagaaaaggaagaagaaagaagaagaagaggaggaggaggaggagaaagagaagaagaagaaggaggaggaggaggaagaggaggaggaggaggaagaggaggag
OFCC1	ABCC	Mirror_Repeat	64	150	87	NA	+	20	47	1	0	8A/0C/12G/0T	gaggaggaggaggaggagaaagagaagaagaagaaggaggaggaggaggaagaggaggaggaggaggaagaggaggaggaggaggag
OFCC1	ABCC	Mirror_Repeat	98	152	55	NA	+	16	23	1	0	6A/0C/10G/0T	aggaggaggaggaggaagaggaggaggaggaggaagaggaggaggaggaggagga
OFCC1	ABCC	Mirror_Repeat	100	153	54	NA	+	14	26	1	0	5A/0C/9G/0T	gaggaggaggaggaagaggaggaggaggaggaagaggaggaggaggaggaggag
OFCC1	ABCC	Mirror_Repeat	113	155	43	NA	+	19	5	1	1	8A/0C/11G/0T	aagaggaggaggaggaggaagaggaggaggaggaggaggagaa
OFCC1	ABCC	Mirror_Repeat	212	254	43	NA	+	21	1	1	1	14A/0C/7G/0T	gaagaagaagaagaagaagaagaagaagaagaagaagaagaag
OFCC1	ABCC	Mirror_Repeat	213	256	44	NA	+	22	0	1	1	15A/0C/7G/0T	aagaagaagaagaagaagaagaagaagaagaagaagaagaagaa
PCDH19	ABCC	Mirror_Repeat	2	27	26	NA	+	10	6	1	1	9A/0C/1G/0T	aaaaaagaaaagaaagaaagaaaaaa
PCDH19	ABCC	Mirror_Repeat	4	37	34	NA	+	13	8	1	0	11A/0C/2G/0T	aaaagaaaagaaagaaagaaaaaagaaaagaaaa
PCDH19	ABCC	Mirror_Repeat	5	41	37	NA	+	12	13	1	0	10A/0C/2G/0T	aaagaaaagaaagaaagaaaaaagaaaagaaaagaaa
PCDH19	ABCC	Mirror_Repeat	42	113	72	NA	+	10	52	1	0	3A/0C/7G/0T	ggagggaggagaagggaaggggaaaagagagagagaaagagaaaaaaggaaagaaggaaggaaggagggagg
PCDH19	ABCC	Mirror_Repeat	94	173	80	NA	+	14	8	12	0	7A/0C/7G/0T	gaaggaaggaaggagggagggaaggaaggaaggaaggaaggaaggaaggaaggaaggaaggaaggaaggaaggaaggaag
PCDH19	ABCC	Mirror_Repeat	97	174	78	NA	+	11	56	1	0	5A/0C/6G/0T	ggaaggaaggagggagggaaggaaggaaggaaggaaggaaggaaggaaggaaggaaggaaggaaggaaggaaggaagg
PCDH19	ABCC	Mirror_Repeat	110	177	68	NA	+	34	0	1	1	16A/0C/18G/0T	gagggaaggaaggaaggaaggaaggaaggaaggaaggaaggaaggaaggaaggaaggaaggaagggag
PCDH19	ABCC	Mirror_Repeat	184	246	63	NA	+	31	1	1	1	23A/0C/8G/0T	agaaagaaagaaagaaagaaagaaagaaagaaagaaagaaagaaagaaagaaagaaagaaaga
PCDH19	ABCC	Mirror_Repeat	185	249	65	NA	+	32	1	1	1	24A/0C/8G/0T	gaaagaaagaaagaaagaaagaaagaaagaaagaaagaaagaaagaaagaaagaaagaaagaaag
