# Supplementary material for: Gene regulation by long purine tracks in brain related diseases
Source: Data Brief. 2015 Sep 4;5:218–25. doi: 10.1016/j.dib.2015.08.024 (PMC4589756; doi:10.1016/j.dib.2015.08.024)
Supplement: Supplementary file 2 — Supplementary material [file mmc2.zip › PuRepeatFinder.pl]

system(cls);
print "\n\n********************************************************************************\n";
print "********************************************************************************\n";
print "*********************   Wel-Come To PURINE REPEAT Finder   *********************\n";
print "********************************************************************************\n";
print "********************************************************************************\n";

sleep(1);

print "\n\nKindly, enter the name of sequence file:\t\a";
chomp($name=<>);
open(FH,$name) or die "Can not open file: $name";
@file1=<FH>;
close FH;

@seq=();

foreach $file1(@file1)
{
	if($file1 !~ '>')
	{
		chomp($file1);
		@file=split('',$file1);
		for($i=0;$i<=$#file;$i++)
		{
			chomp($file[$i]);
			push @seq, $file[$i];
		}
	}	
}

print "\nKindly, Enter the Minimum Purine Repeat Length:\t\a";
chomp($range=<>);

open(FH,">PuRepeatResultRange.txt");
for($j=0;$j<=$#seq;$j++)
{
	if($seq[$j] eq 'A' or $seq[$j] eq 'G')
	{
		if($cnt==0)
		{
			 $Fpos=$j+1;
			 $cnt++;
		}
		$str=$seq[$j];
		$k=$j+1;
		while($seq[$k] eq 'A' or $seq[$k] eq 'G'){
			$str.=$seq[$k];
			$cnt++;
			$k++;
		}
		$j=$k;
	}
	else
	{
		 if($cnt>0)
		 {
			$cnt=0;
			$str='';
		}
	}
	

	if($j==$#seq)
	{	
		$temp=length($str);
	}
	else
	{
		$temp=length($str);
	}
	
	if($temp>=$range)
	{
		print FH "\nFirst Position: $Fpos\n";
		print FH "Sequence:\n";
		print FH $str;
		print FH "\nLast Position: ",$Fpos+$temp-1;
		print FH "\nLength: ", $temp,"\n";
		print "\nPlease wait your file is being analyzed...\n\n";
		++$rpt;
	}
}
close FH;

print "\n\nPuRepeatResultRange.txt file has been generated...\n\n";
print "\n\nNumber of hits: $rpt\n\n";
print "\n\n*** Congratulations! Your Job is done ***\n\n\a";
print "       !!!! Thank You !!!!\n\n";
