# Supplementary material for: Gene regulation by long purine tracks in brain related diseases
Source: Data Brief. 2015 Sep 4;5:218–25. doi: 10.1016/j.dib.2015.08.024 (PMC4589756; doi:10.1016/j.dib.2015.08.024)
Supplement: Supplementary file 4 — Supplementary material [file mmc4.zip]

Archive with 1 entries (1 files):
- PuRepeatResultRange.txt
