# Supplementary material for: Gene regulation by long purine tracks in brain related diseases
Source: Data Brief. 2015 Sep 4;5:218–25. doi: 10.1016/j.dib.2015.08.024 (PMC4589756; doi:10.1016/j.dib.2015.08.024)
Supplement: Supplementary file 4 — Supplementary material [file mmc4.zip › PuRepeatResultRange.txt]

First Position: 6922206
Sequence:
AGGAAGAAGAAAAAGAGAAGGAAGGAAGGAAGGAAAAAAAGAAAGAAAAAAGAGAAAGAGAAAAGAAAGAAAGGAAGAAAGGAAGGAAGGAAGGAAGAAAGAAAAAGAAAGAAAGAAAGAAAGAAAGAAAGAAAGAAAGAAAGAAAAGAAAAAAGAAAGAGAGAGAAGAAAGAAAGAAAGAAAGAAAGAAAGAAAGAAAGAGAAAGAAGAAAGAAAGAGA
Last Position: 6922425
Length: 220

First Position: 10388022
Sequence:
GAAGAAGGAGAAGGAGGAGAAGGAGAAGGAGAAGGAGAAGAAGAAGAAGAAGAAGAAGAAGAAGAAGAAGAAGAGGAGGAGGAGGAGGAGGAGAAGGAGGAGGAGGAGGAAGAAGGGGAAGGGGAAGGGGAAAAAGAAGGAGAAGGAGAGGAGGAAGAAGAGGAAGAGGGAGAAGAGGGAGAAGAAGGAGAAGGAGAGGAGGAAGAGGAAGAAGAAGAAGAAGAAGAAGGA
Last Position: 10388252
Length: 231

First Position: 13787268
Sequence:
AGGAAGAAGAAAAAGAGAAGGAAGGAAGGAAGGAAAAAAAGAAAGAAAAAAGAGAAAGAGAAAAGAAAGAAAGGAAGAAAGGAAGGAAGGAAGGAAGAAAGAAAAAAAAGAAAGAAAGAAAGAAAGAAAGAAAGAAAGAAAGAAAAGAAAAAAAGAAAGAGAGAGAAGAAAGAAAGAAAGAAAGAAAGAAAGAAAGAAAGAAAGAAAGAAAGAAAGAAAGAGAAAGAAGAAAGAAAGAGA
Last Position: 13787507
Length: 240

First Position: 14476140
Sequence:
AAAAAAGAAAGAAGGAAAGAAAGAAAGAAAGAAAGAAAGAAAGAAAGAAAGAAAGAAAGAAAGAAAGAAAGAAAGAAAGAAAGAAAGAAAAGGAAGGAAGGAAGGAAGGAAGGAAGGAAGGAGGGAAGGAAAGGAAGGAAGGAAGGAAGGAAGAAAGAAAGAAGGAAAGGAAGAAAGAAGGAAAGGAAGGAAGGAAGGAAGAAAGAAAGAAGGAAAGGAAGAAAGAAGGAAAGGAAGGAAGGAAG
Last Position: 14476384
Length: 245

First Position: 17397666
Sequence:
GAAGGAAAGAAAGAGAAAAAGAGGAAGGGAGGGAGGAAGGAAGGAAGGAGGGAGAAGGGAAGGGAGGGAGGGAAGGAAAGAGAGAGAGAGGGAAAGAAAGAGAGAAAGAAGGAAAGAAAGAAAGAAAAAGAGAAAGAAAGAAAGAAAGGAAGAAAGAGAAAGAAGGAAGGAAGGAAGAGAGAAAGAGAAAGAAAGAAAGAGAAAGGGAGGGAGGGAGGGAGGAAGGAAGA
Last Position: 17397895
Length: 230

First Position: 17432322
Sequence:
GAAAGAAAGAAAGAAAGAAGGAAGGAAGGAAGGAAGGAAGGAAGGAAGGAAGGAAGGAAGGAAGGAAGGAAGGAAAGAAAGAAGAAGGAAAGAAAGAAGAAAGAAAGAAAGAAAGAAGAAAGAAAGAAAAAGAAAGAAAGAAAGAAAAGAAAGAAAGAAAGAAAGAAAGAAAGAAAGAAAGAAAGAAAGAAAGAAAGAAAGAAAGAAAGAAAGAA
Last Position: 17432536
Length: 215

First Position: 23784821
Sequence:
AAAAAAGGAAAGGAGGGGAAGGGAAGGGAAGAAGAGAGAGAGAGAGAGAAGGAAAGAAAGAAAGAAAGAAAGAAAGAAAGAAAGAAAGAAAGAAAGAAAGAAAGAAAGAAAGAAAGAGAAAGGAAGAAAGAAAGAAAGGGAGAGAAGGAGGGAGGGAGGAAGGAAGGAAGGAAGGAAAGAAAGAAAGAAAGAAAGAAAGAAAGAAAGAAAGAAAGAAAGAAAGAAAGAAAGAAAAGGAAAGGAAAGGAAGGGAAGGAGGGAGGGAGGGAGGGAAAGGAAGGAAGGAAAGAAAGAAAAAGGGAAGAAAGGAAAGAAAGGAAAGAAAGAAAAAAGAAAGAAAGAGAGAGAAGGAGAGAGGGAGGGAGGGAGGGAGGAAGGAAGGAAAAAAGAAAGGAAAGGAAAGGAAGGAGGGAGGGAGGGAGGGAAAGGAAGGAAGGAAAGAAAGAAAAAGGGAAGAAAGGAAAGAAAAAAAGAAGGAAAGAGAAGGAAAGGAA
Last Position: 23785314
Length: 494

First Position: 27496900
Sequence:
AAAAAAAAAAAAAAAAAGAAAGAAAGAAGAAAGAAGGAAAGAAAAGAAAGAAAGAGGGAAAGGAAAGAAAAGAAAGAAAGAGGGAAAGAAAGAAAGAAAGAAAAAGAAAGAAAGAAAGAAAGAAAGAAAGAAAGAAAGAAAGAAAGAAAGAAAGAGAAAGAGAGAAAGAAAGGAAGAAAGAAAAAGAGAGAAAGAAAGGAAGGAAGGAAGGGA
Last Position: 27497112
Length: 213

First Position: 27904323
Sequence:
AAGGAAGGAAGGAAGGAAGGAAAGAAGAGAAAGAAAGAAAGAAAGAAAGAAAGAAAGAAAGAAAGAAAGAAAGAAAGAAAGAAAGAAAAAAGAAAGAAAGAAAAAGAAAGAAAGAAAGAAGAAAGAAAGAAAAAGAAAGAAGAAAGAGAGAGAAAGAAAGAGAGAGAGAGAAAGAAAGAGAGAGAGGGAGGGAGGGAAGGAAAGAAGAAAGAG
Last Position: 27904535
Length: 213

First Position: 28224970
Sequence:
AAGAAAGAAGGAAGGAAGGAAGGAAAGAAAGAAAAAGAAAGAAAGAGAAAAAAGGAAGGAAGGAGAAAGAAAGAAGAAAGAAAGAAAGAGAAAGAAAGAAAGAAAGAAAGAAAGAGAAAGAAAGAAAGAAAGAAAGAAAGAAAAAAGAAAGGAAGGGGGAAGGAAGGAAGAGGAAAGGAAAGGAAGAAAGAAAAGGGAAAGGGAGGAAGGGAGAAAGAGGGAGGGAGAA
Last Position: 28225198
Length: 229

First Position: 28831445
Sequence:
GAAAGAAAGAAAGAAAGAAAGAAAGAAAGAAAGAAAGAAAGAAAGAAAGAAAGAAAGAAAGAAGGAAAGAAGGAAAGAAGGAAAGAAGGAAAGAAGGAAAGAAGGAAAGAAAGAAAGAAGGAAAGAAGGAAAGAAGGAAAGAAGGAAAGAAGGAAAGAAGGAAAGAAGGAAGGAAAGAAAGAAAGAAAGAAAGAAAGAAAGAAAGAAAGAAAGAAAGAAAGAAGGAAGGAAGGAAGGAAGGAAGGAAGGAAGGAAGGAAGGAAGGAAGGAAGGAAAGAAAGAAAGAAAGAAAGAAAGAAAGAAAGAAAGAAA
Last Position: 28831756
Length: 312

First Position: 28876976
Sequence:
AGAAGGAAGAAAAAAAGAGAAGAGAAGAGAGAGAGAGAAAGAAAGAGAAAGAAAGAAAGAAAGAGAGGGAGGGAGGAAGGAAGGGAGGGAAGGGAGAGAAAGGAAGGGAAGGAAGGAAAGGAAGGGAAGGGAAGGGAAGAGAAGGGAAGGAAGGAAGGAAGGAAGGAAGGAAGGAAGGAAGGAAGAGAGAGAGAAAGAGAGAAAGAAAGAAAAAGAAAGAAGGAAGGAAGGAAAGAAAAAAAAGAAAGAAGAGAAGGGAAGGGAAGAAAGAAGGAAGGAAGGGAAGAAAAAAAAGAAGGAAGGAAAGAAAGAGAGAGAGAAGGAAGGA
Last Position: 28877303
Length: 328

First Position: 31210494
Sequence:
AGGGAAGGAAGGAAAAGAAAGAAAGAAAGAAAGAAAGAAAGAAAGAAAGAAAGAAAGAAAGAAAGAAAGAAAGAGAGAAAGAAGGAAGGAAGGGAGAAAGAAAGAAAGAAAGAAAGAAAGAAAGAAAGAAAGAAAGAAAGAAAGAAAAAGAAAGAAAGAAAGAAAAAGAAAGAAAGAAAGAAAGAGAAAGAAAGAGAAAGAAAGAAAGAGAAAGAAGGAAGGAAGGGAGAAAGAAAGAAAGAAAGAAAGAAAGAAAGAAAGAAAGAAAGAAAGAAAGAAAGAAAGAAAGAAAGG
Last Position: 31210787
Length: 294

First Position: 31503387
Sequence:
GAGGAAAGAAAAGAAAAAGAAGAGAAGAGAAGAGGAGAAAGAGAGAGGAAGGAAAGAAGGAAGGAAGGAAGGGAGGGAGGAAGGGAGGGAGGGAGGGAGGGAAAGAGAGAAAGAGAAAGAGAAAAAAAGAGAAAGAGAAAGGAAGGAAAGAAGGAAGGAAGGAAGGGAGGGAAGGAGGGAAAGAAGAGAGAAAGAGAAAGAGAGGAGGGGAGGGGAGGGGAGGGGAGGGA
Last Position: 31503616
Length: 230

First Position: 36496655
Sequence:
AGGGAGGAAGGAAGGGAGGGAGGAAGGAAGGGAGGGAGGGAGGGAGGGAGGAAGGGAGGGAGGAAGGGAGGGAGGAAGGGAGGAAGGGAGGGAGGAAGGAAGGGAGGGAGGGAGGAAGGGAGGGAGGGAGGAAGGGAGGGAGGGAGGGAGGGAGGGAGGAAGGGAGGGAGGGAGGAAGGGAGGGAGGAAGGGAGGGAGGGAGGGAGGGAGGGAGGAAGGGAGGGAGGGAGGGAGGAAGGGAGGGAGGAAGGAAGGGAGGGAGGGAGGAAGGGAGGGAGGGAGGAAGGGAGGGAGGGAGGGAGGAAGGGAGGGAGGGAGGGAGGAAGGGAGGGAGGAAGGGAGGAAGGGAGGGAGGAAGGGAGGAAGGGAGGGAGGGAGGGAGGAAGGGAGGGAGGAAGGGAGGGAAGGAGGGAGGGAGGAAGGGAGGGAGGAAGGGAGGGAGGGAGGAAGGAAGGGAGGGAGGGAGGGAGGAAGGGAGGGAGGAAGGAAGGGAGGGAGGGAGGGAGGGAGGGAGGGAGGGAGGAAGGAAGGGAGGGAGGGAGGGAGGGAGGAAGGGAGGGAGGGAGGGAGGGAG
Last Position: 36497228
Length: 574

First Position: 38916650
Sequence:
GGAAGGAGAGAGGGAAAAGGAAGAGAAAAAGGAAGGAAGGGAGGGAGGGAAGGGAGGGGAGAGAAAGGAAGGAAGAAGGAAGAAAGGAAGGAAGAAAAGGAAGGAGGGAAGGAAGGAAGAGAAGGAAGAAGAGAAGGAAGGAGGGAAGGAAGGAAGAGAAGGAAGAAGAGAAGGAAGGAGGGAAGGAGGGAAGGAAGGAAGAGAAGGAAGAAGAGAAGGAAGGAGGGAAGGAAGGAAGGAAGGGAGGGAGGGAGGGAAGGAA
Last Position: 38916911
Length: 262

First Position: 40619919
Sequence:
AAGAAAGGAGGAAAGGAAGAAAAAAGGAAAAAGAGAAAAAGAAGGAAAAGAAAAAGAAAGAGAGAGAGAAAGAGAGAGAAAAAAGAAAAAGAAAGAAAGAGAGAGAGAAAGAGAGAGAAAAAAGAAAAAGAAAGAAAGAGAGAAAGAGAAAAAAGAAAGAGAGAGAAAGAGAGAGAAAAAAGAAAAAGAAAGAAAGAGAGAGAGAAAGAGAGAGAAAAAAGAAAAAGAAAGAAAGAGAGAGAGAAAGAGAGAGAAAAAAGAAAAAGAAAGAAAGAGAGAAAGAGAGAGAAAAAAGAAAAAGAAAGAAAGAGAGAGAAAGAGAGAGAAAAAAGAAAAAGAAAGAAAGAGAGAAAGAGAGAGAAAAAAGAAAAAGAAAGAGAGAGAGAAAGAGAGAGAAAAAAGAAAAAGAAAGAAAGAGAAAGAGAGAGAAAAAAGAAAAAGAAAGAAAGAAAGAAAGAGAAAGAAAGAAAGAAAGGAGGGAGGGAGGGAGAGAAGAGGGAGGGGGAAGGGAGGGAAAGGAAAGGAAAAGAAAGGAAGGAAGGAAAAAGGGAAGGGAAGGGAGAGAGAGGGAGGGAGGGGAGGAAGG
Last Position: 40620504
Length: 586

First Position: 41112477
Sequence:
GAAAAAAAAAAAAAGAAGGAGAAAGAAGGAGAAAGAAAGAAAGAAAGAAGAAAGAAAGAAAGAAAGAAAGAAAGAAGAAAGAGAGAGAGAGAAAGAAAGAAAGAAAGAAAGAAAGAAAGAAAGAGAGAGAGAGAGAAAGAAAGAAAGAAAGAGAAAAAGAAAGAGAAAAGAAAGGAAGAGAAAAGAAAGAAAGAGAAAGAAGGAAGGAAGGGAAGAAAAGAAGGGAGGGAGGGAGGGAAGGAAGAAAGGAAA
Last Position: 41112728
Length: 252

First Position: 41545516
Sequence:
AGGGAGGAAGGGAAAGGAGGGAAGGAAGGAAGGAAGGGAAAGAAAGAAAGAGAAGGAAGAAAGGAGAGAGAGAGGGAGGGAGGGAAAAAAGAAAGAAGGAAAGAAAGAGAGAGAGAGAAAAAGAAAGAAAGAGGAAAGAAAGAAAGAAAAGGGAAAGAAAGGAAAGAAAAGAAAGAAAAAAGAAAGAAAGGGAAAGAAAGGAAAGGAAAGAAAAAAGAAAGAAAGAGAAAAA
Last Position: 41545747
Length: 232
